# Supplementary material for: Regulation of mammalian 3D genome organization and histone H3K9 dimethylation by H3K9 methyltransferases
Source: Commun Biol. 2021 May 13;4:571. doi: 10.1038/s42003-021-02089-y (PMC8119675; doi:10.1038/s42003-021-02089-y)
Supplement: Supplementary file 4 — Supplementary Data 1 [file 42003_2021_2089_MOESM4_ESM.xlsx]

## Sheet: Fig1ABEF
chr	start	end	compScore	G9aGlp-DKO	Setdb1-KO-Ctr	Setdb1-KO-UNC	Setdb1-WT-Ctr	Setdb1-WT-UNC	SuvDKO-UNC	Suv-KO-Ctr	Suv-WT-Ctr	Suv-WT-UNC	TT2	Corresponding Figure
chr1	3049919	3129919	-0.00509	0.939283	0.454503	0.628805	0.411985	0.933513	0.814177	0.424581	0.504142	0.97795	0.423642	Fig1ABEF
chr1	3129919	3209919	-0.00794	0.598686	0.440258	0.584532	0.394913	0.652364	0.678433	0.392992	0.470633	0.753828	0.377727	Fig1ABEF
chr1	3209919	3289919	-0.00589	0.793816	0.478585	0.781514	0.414353	0.781283	0.733526	0.431545	0.51018	0.846868	0.360892	Fig1ABEF
chr1	3289919	3369919	-0.00576	0.590474	0.490117	0.44273	0.45448	0.581371	0.523095	0.451941	0.521953	0.493317	0.42303	Fig1ABEF
chr1	3369919	3449919	-0.00537	0.0922859	0.439919	0.0975289	0.384445	0.132451	0.15051	0.407667	0.453124	0.106685	0.384767	Fig1ABEF
chr1	3449919	3529919	-0.0056	0.153289	0.475872	0.101379	0.402888	0.189316	0.173797	0.433037	0.467615	0.154653	0.397624	Fig1ABEF
chr1	3529919	3609919	-0.00981	0.327693	0.440258	0.136027	0.407001	0.31435	0.256436	0.429804	0.473652	0.268368	0.439253	Fig1ABEF
chr1	3609919	3689919	-0.00708	0.443051	0.402948	0.251522	0.394663	0.450686	0.474534	0.413637	0.440445	0.470987	0.394869	Fig1ABEF
chr1	3689919	3769919	-0.0083	0.539638	0.537942	0.479945	0.488376	0.613512	0.610277	0.479052	0.581726	0.628535	0.496494	Fig1ABEF
chr1	3769919	3849919	-0.00921	1.19033	0.427369	0.476095	0.429806	1.05148	1.16092	0.433286	0.479992	1.40097	0.403439	Fig1ABEF
chr1	3849919	3929919	-0.00595	0.771135	0.523357	0.347767	0.463328	0.765389	0.796854	0.452687	0.537651	0.942388	0.449048	Fig1ABEF
chr1	3929919	4009919	-0.0079	0.814932	0.533193	0.158484	0.4804	0.90561	0.992801	0.497458	0.504444	1.11234	0.436804	Fig1ABEF
chr1	4009919	4089919	-0.0085	0.59282	0.537603	0.315044	0.473172	0.428434	0.557457	0.476068	0.555462	0.543765	0.487617	Fig1ABEF
chr1	4089919	4169919	-0.00742	0.461039	0.494527	0.153351	0.423201	0.435145	0.505488	0.480793	0.50384	0.427982	0.46772	Fig1ABEF
chr1	4169919	4249919	-0.0083	0.691362	0.449076	0.375358	0.406751	0.608214	0.541554	0.433535	0.502633	0.594213	0.437417	Fig1ABEF
chr1	4249919	4329919	-0.00745	0.239709	0.379883	0.179658	0.355284	0.26137	0.329987	0.429555	0.445577	0.229498	0.417214	Fig1ABEF
chr1	4329919	4409919	-0.00972	0.510701	0.430421	0.238689	0.39105	0.509318	0.590683	0.411398	0.482709	0.508617	0.416908	Fig1ABEF
chr1	4409919	4489919	-0.00519	0.384394	0.455182	0.358675	0.464325	0.416072	0.504352	0.510143	0.535236	0.483393	0.44109	Fig1ABEF
chr1	4489919	4569919	-0.00576	0.379311	0.388702	0.242539	0.398153	0.39488	0.487881	0.427814	0.444973	0.476777	0.386298	Fig1ABEF
chr1	4569919	4649919	-0.00643	0.234625	0.478246	0.0834128	0.49685	0.265961	0.306133	0.533026	0.627914	0.268368	0.455783	Fig1ABEF
chr1	4649919	4729919	-0.00571	0.327693	0.496901	0.166826	0.481397	0.307992	0.47567	0.595706	0.659611	0.417645	0.481495	Fig1ABEF
chr1	4729919	4809919	0.00331	0.535337	0.34393	0.110362	0.395536	0.443975	0.679853	0.475819	0.473048	0.512338	0.426703	Fig1ABEF
chr1	4809919	4889919	0.01706	0.166193	0.125158	0.0615972	0.18892	0.192495	0.240817	0.217638	0.141884	0.150931	0.168355	Fig1ABEF
chr1	4889919	4969919	0.00607	0.962746	0.41855	0.234198	0.486756	0.881593	0.91499	0.521585	0.492369	0.820403	0.47323	Fig1ABEF
chr1	4969919	5049919	0.00328	0.826272	0.413123	0.266921	0.458468	0.731482	0.838883	0.514123	0.504746	0.869611	0.440478	Fig1ABEF
chr1	5049919	5129919	-0.00019	0.570139	0.234374	0.195058	0.276152	0.462342	0.524231	0.290267	0.307617	0.572711	0.285897	Fig1ABEF
chr1	5129919	5209919	-0.00255	1.00302	0.353427	0.252163	0.425693	0.818016	0.964687	0.40319	0.440445	0.936599	0.409868	Fig1ABEF
chr1	5209919	5289919	-0.00152	0.751974	0.545404	0.243822	0.568879	0.616338	0.57052	0.565361	0.603763	0.497039	0.564754	Fig1ABEF
chr1	5289919	5369919	-0.00625	1.27519	0.486386	0.54475	0.507193	1.10623	1.27508	0.502433	0.579613	1.41048	0.46619	Fig1ABEF
chr1	5369919	5449919	-0.01009	0.828227	0.449755	0.465829	0.457844	0.678501	0.738353	0.512382	0.579915	0.883257	0.435274	Fig1ABEF
chr1	5449919	5529919	-0.00593	0.692927	0.4311	0.323385	0.420459	0.656956	0.855638	0.501935	0.629121	0.963064	0.389665	Fig1ABEF
chr1	5529919	5609919	-0.00945	1.07576	0.449755	0.708368	0.447501	0.940931	1.0851	0.43652	0.511387	1.24715	0.414459	Fig1ABEF
chr1	5609919	5689919	-0.0047	0.60025	0.475193	0.311836	0.462206	0.571128	0.664802	0.458408	0.57599	0.684772	0.438335	Fig1ABEF
chr1	5689919	5769919	-0.0121	0.521259	0.44772	0.516518	0.409244	0.559825	0.69604	0.448459	0.545802	0.815441	0.387522	Fig1ABEF
chr1	5769919	5849919	-0.00788	0.999504	0.404983	1.01507	0.408496	0.945169	1.30859	0.429058	0.49569	1.59532	0.373136	Fig1ABEF
chr1	5849919	5929919	-0.00558	0.746108	0.409392	0.598648	0.381828	0.69051	0.868133	0.395977	0.463086	1.04453	0.343138	Fig1ABEF
chr1	5929919	6009919	-0.0075	0.708959	0.38531	0.251522	0.415973	0.619517	0.705695	0.431545	0.489954	0.751347	0.453334	Fig1ABEF
chr1	6009919	6089919	-0.00588	0.872806	0.470445	0.518443	0.494233	0.85263	0.992233	0.481788	0.575688	1.0834	0.451803	Fig1ABEF
chr1	6089919	6169919	-0.00684	0.725383	0.376492	0.411931	0.408247	0.670025	0.798842	0.407418	0.434709	0.819576	0.428846	Fig1ABEF
chr1	6169919	6249919	-0.00657	0.439922	0.238784	0.427972	0.24911	0.399472	0.566544	0.235298	0.252373	0.510271	0.247022	Fig1ABEF
chr1	6249919	6329919	-0.00496	0.391433	0.341556	0.234198	0.354038	0.405829	0.427109	0.357424	0.366484	0.404826	0.37987	Fig1ABEF
chr1	6329919	6409919	-0.00825	0.610808	0.384971	0.370225	0.391797	0.517441	0.562852	0.384038	0.396974	0.583049	0.359973	Fig1ABEF
chr1	6409919	6489919	-0.00333	0.65304	0.357497	0.469037	0.421456	0.590554	0.84797	0.411647	0.393352	0.902278	0.36732	Fig1ABEF
chr1	6489919	6569919	-0.00761	0.723819	0.460269	0.65832	0.454604	0.696515	0.846551	0.488753	0.562405	0.89194	0.433743	Fig1ABEF
chr1	6569919	6649919	-0.01022	0.46143	0.482655	0.480586	0.429307	0.402297	0.432789	0.4599	0.523765	0.461477	0.443232	Fig1ABEF
chr1	6649919	6729919	-0.01022	0.505226	0.493848	0.455562	0.430179	0.499075	0.481634	0.477311	0.554556	0.531773	0.44109	Fig1ABEF
chr1	6729919	6809919	-0.01366	0.0625667	0.4891	0.106512	0.433295	0.127153	0.109901	0.451195	0.527085	0.0798074	0.442314	Fig1ABEF
chr1	6809919	6889919	-0.01191	0.0860293	0.499954	0.093679	0.446006	0.120795	0.152782	0.519098	0.574179	0.0789803	0.454252	Fig1ABEF
chr1	6889919	6969919	-0.00915	0.710915	0.511486	0.32146	0.53087	0.560532	0.604314	0.505666	0.592292	0.524744	0.486699	Fig1ABEF
chr1	6969919	7049919	-0.00335	0.784431	0.372421	0.116136	0.448872	0.613159	0.880912	0.377073	0.430785	0.740182	0.467108	Fig1ABEF
chr1	7049919	7129919	0.00536	1.15123	0.294749	0.266921	0.384819	1.0091	1.20011	0.335784	0.359239	1.32902	0.354464	Fig1ABEF
chr1	7129919	7209919	0.00037	0.568575	0.35648	0.190566	0.401019	0.544285	0.635268	0.408164	0.37222	0.512752	0.374054	Fig1ABEF
chr1	7209919	7289919	-0.00519	1.1481	0.504363	0.439522	0.518035	1.08292	1.13394	0.467362	0.541576	1.10614	0.517002	Fig1ABEF
chr1	7289919	7369919	0.00212	1.62947	0.457895	0.499194	0.499093	1.59082	1.83736	0.451692	0.528595	2.02785	0.428234	Fig1ABEF
chr1	7369919	7449919	-0.00546	0.734377	0.413462	0.182867	0.390302	0.761151	0.940833	0.414134	0.446181	0.914683	0.391808	Fig1ABEF
chr1	7449919	7529919	-0.00405	0.823535	0.460948	0.230348	0.473422	0.765742	0.802533	0.486763	0.540972	0.733153	0.504146	Fig1ABEF
chr1	7529919	7609919	-0.00524	0.824317	0.522	0.272054	0.457595	0.719826	0.91925	0.442738	0.491463	0.969267	0.477822	Fig1ABEF
chr1	7609919	7689919	-0.00912	1.34753	0.477229	0.320177	0.501585	1.18499	1.29581	0.403936	0.470935	1.37575	0.481189	Fig1ABEF
chr1	7689919	7769919	-0.00669	0.849735	0.431778	0.395249	0.437656	0.805301	0.829512	0.401698	0.475463	0.887392	0.442008	Fig1ABEF
chr1	7769919	7849919	-0.00428	0.971349	0.485708	0.64677	0.482269	0.993558	0.945092	0.469103	0.573877	1.10407	0.464047	Fig1ABEF
chr1	7849919	7929919	-0.00564	1.36044	0.341217	0.515235	0.394165	1.12318	1.21232	0.398215	0.480897	1.62013	0.370687	Fig1ABEF
chr1	7929919	8009919	-0.0101	1.30022	0.324258	0.996463	0.418465	1.22985	1.335	0.379063	0.445879	1.58994	0.318038	Fig1ABEF
chr1	8009919	8089919	-0.01016	1.15045	0.361228	0.834128	0.413356	1.1525	1.38299	0.392246	0.47818	1.75287	0.366401	Fig1ABEF
chr1	8089919	8169919	-0.00818	0.916212	0.317135	0.850811	0.326996	0.899606	1.19556	0.361901	0.416597	1.40759	0.286509	Fig1ABEF
chr1	8249919	8329919	-0.00935	0.766443	0.47248	0.422197	0.460586	0.732188	0.877505	0.445225	0.532519	0.987047	0.436498	Fig1ABEF
chr1	8329919	8409919	-0.00631	1.58998	0.418211	0.740449	0.459215	1.21572	0.948784	0.462139	0.546708	1.2182	0.432213	Fig1ABEF
chr1	8409919	8489919	-0.00488	0.493104	0.335451	0.158484	0.385192	0.369803	0.415466	0.41687	0.45252	0.351483	0.412929	Fig1ABEF
chr1	8489919	8569919	-0.00391	1.22162	0.439579	0.395249	0.457844	1.03064	1.05585	0.484773	0.530708	1.09663	0.396399	Fig1ABEF
chr1	8569919	8649919	-0.00366	0.638181	0.425334	0.243822	0.465571	0.519207	0.559729	0.482534	0.524368	0.441628	0.478434	Fig1ABEF
chr1	8729919	8809919	-0.00697	1.09766	0.428386	0.627521	0.422827	1.03064	0.998197	0.388266	0.462784	1.18884	0.425785	Fig1ABEF
chr1	8809919	8889919	-0.0067	0.799681	0.441275	0.269488	0.448872	0.739252	0.776691	0.410154	0.513199	0.917164	0.425479	Fig1ABEF
chr1	8889919	8969919	-0.00095	0.830182	0.301193	0.250239	0.401144	0.984728	1.1223	0.370358	0.423842	1.05569	0.382319	Fig1ABEF
chr1	8969919	9049919	-0.00786	0.421543	0.414141	0.270771	0.392171	0.587022	0.456643	0.401698	0.514104	0.502001	0.408337	Fig1ABEF
chr1	9049919	9129919	-0.00675	0.75041	0.453486	0.472245	0.406627	0.705698	0.534454	0.434778	0.544896	0.597935	0.416602	Fig1ABEF
chr1	9129919	9209919	-0.01256	0.55176	0.472141	0.339426	0.446504	0.518501	0.37514	0.415129	0.554556	0.384977	0.454252	Fig1ABEF
chr1	9209919	9289919	-0.01043	0.620584	0.401252	0.361883	0.418216	0.572541	0.401267	0.401946	0.522255	0.312613	0.419969	Fig1ABEF
chr1	9289919	9369919	-0.0083	0.422717	0.465018	0.146935	0.425942	0.340487	0.441592	0.456169	0.464294	0.375467	0.43007	Fig1ABEF
chr1	9369919	9449919	-0.00873	1.47814	0.485708	0.69361	0.519405	1.19312	1.16177	0.499199	0.626404	1.24673	0.491902	Fig1ABEF
chr1	9449919	9529919	-0.00481	0.952579	0.387006	0.313119	0.417468	0.703579	0.657702	0.384038	0.383691	0.762925	0.416296	Fig1ABEF
chr1	9529919	9609919	0.00437	0.242446	0.293053	0.0590306	0.312665	0.196734	0.349014	0.352698	0.318787	0.255962	0.322323	Fig1ABEF
chr1	9609919	9689919	0.00276	0.128262	0.353088	0.0763548	0.32575	0.160001	0.222358	0.365881	0.340522	0.230738	0.346199	Fig1ABEF
chr1	9689919	9769919	0.01233	0.250267	0.152632	0.0718634	0.179948	0.205564	0.205319	0.196745	0.172676	0.20262	0.196822	Fig1ABEF
chr1	9769919	9849919	0.01162	0.163456	0.261509	0.0577474	0.286994	0.158235	0.178057	0.298972	0.276222	0.161269	0.301508	Fig1ABEF
chr1	9849919	9929919	0.01318	0.222503	0.290679	0.0648054	0.315531	0.18967	0.145115	0.365383	0.262939	0.122812	0.290795	Fig1ABEF
chr1	9929919	10009919	0.01438	0.398863	0.180105	0.093679	0.229421	0.380046	0.376276	0.245993	0.198638	0.347348	0.25192	Fig1ABEF
chr1	10009919	10089919	0.01608	0.145859	0.100737	0.0468395	0.117016	0.118323	0.157042	0.143517	0.111998	0.130669	0.135908	Fig1ABEF
chr1	10089919	10169919	0.00875	0.30384	0.168234	0.0692968	0.189792	0.212981	0.344754	0.228333	0.1926	0.306824	0.190088	Fig1ABEF
chr1	10169919	10249919	-0.00098	0.46143	0.202152	0.100095	0.247615	0.350377	0.452099	0.26415	0.294938	0.420539	0.264164	Fig1ABEF
chr1	10249919	10329919	-0.00313	0.60416	0.510129	0.420272	0.448	0.615985	0.437332	0.472088	0.536142	0.466852	0.423642	Fig1ABEF
chr1	10329919	10409919	-0.00254	1.01358	0.485708	0.669228	0.442766	0.996737	1.06664	0.451443	0.526783	1.19794	0.441702	Fig1ABEF
chr1	10409919	10489919	-0.00316	0.902916	0.481638	0.784081	0.473671	0.921151	0.834055	0.470347	0.536142	0.899383	0.46772	Fig1ABEF
chr1	10489919	10569919	-0.00713	0.569357	0.484012	0.592873	0.431052	0.582077	0.588411	0.519346	0.585348	0.721161	0.398848	Fig1ABEF
chr1	10569919	10649919	-0.00819	0.296019	0.514538	0.0943207	0.451364	0.329891	0.388203	0.489001	0.531312	0.384564	0.457007	Fig1ABEF
chr1	10649919	10729919	-0.00426	0.709741	0.487065	0.295795	0.49174	0.738899	0.623625	0.467113	0.546406	0.664096	0.451803	Fig1ABEF
chr1	10729919	10809919	-0.0043	0.623712	0.396164	0.727617	0.444012	0.57572	0.533886	0.480793	0.499312	0.547073	0.449354	Fig1ABEF
chr1	10809919	10889919	0.00082	1.07146	0.462983	0.318894	0.497971	1.12142	1.18818	0.484524	0.490256	1.20042	0.438335	Fig1ABEF
chr1	10889919	10969919	-0.00083	0.91543	0.498597	0.303494	0.500962	0.820135	1.09163	0.53825	0.58716	1.11358	0.515778	Fig1ABEF
chr1	10969919	11049919	0.00178	0.875934	0.428386	0.486361	0.424945	0.740665	0.73097	0.413885	0.416295	0.786495	0.408643	Fig1ABEF
chr1	11049919	11129919	-0.0043	0.434448	0.424995	0.175809	0.397654	0.386403	0.509748	0.385033	0.387616	0.442455	0.432519	Fig1ABEF
chr1	11129919	11209919	0.0001	0.118486	0.324597	0.044273	0.309176	0.116204	0.144831	0.323845	0.3049	0.110407	0.373136	Fig1ABEF
chr1	11209919	11289919	0.00151	0.57405	0.43924	0.167467	0.471179	0.537574	0.650035	0.500443	0.512897	0.590905	0.494045	Fig1ABEF
chr1	11289919	11369919	0.00492	0.560363	0.438223	0.179017	0.50009	0.505786	0.606302	0.538996	0.543085	0.542938	0.475373	Fig1ABEF
chr1	11369919	11449919	0.00451	0.620975	0.373439	0.192491	0.407624	0.53051	0.785494	0.431794	0.412068	0.65624	0.416602	Fig1ABEF
chr1	11449919	11529919	0.0053	0.627623	0.409053	0.271413	0.464948	0.600797	0.747157	0.519844	0.544594	0.671126	0.452722	Fig1ABEF
chr1	11529919	11609919	-0.00162	0.301102	0.333755	0.0981705	0.353914	0.275144	0.35441	0.389012	0.390031	0.2969	0.411092	Fig1ABEF
chr1	11609919	11689919	-0.00057	0.855991	0.45586	0.418989	0.492987	0.802122	0.738353	0.461144	0.483916	0.734807	0.46068	Fig1ABEF
chr1	11689919	11769919	-0.0056	0.822753	0.477907	0.357392	0.485883	0.744903	0.661678	0.413637	0.46852	0.713718	0.483331	Fig1ABEF
chr1	11769919	11849919	-0.00734	0.856382	0.454503	0.418989	0.460586	0.854043	0.610277	0.436271	0.510784	0.688494	0.487617	Fig1ABEF
chr1	11849919	11929919	-0.00559	1.17195	0.51386	0.827712	0.512053	1.01899	0.852798	0.469601	0.570858	0.952313	0.451191	Fig1ABEF
chr1	11929919	12009919	-0.00325	0.86303	0.436866	0.630088	0.440273	0.704992	0.649183	0.411398	0.519236	0.792698	0.459762	Fig1ABEF
chr1	12009919	12089919	-0.00896	0.732031	0.502328	0.326593	0.465945	0.642828	0.817868	0.472585	0.547009	0.847281	0.464047	Fig1ABEF
chr1	12089919	12169919	-0.0054	0.522041	0.500971	0.359958	0.473048	0.452805	0.501228	0.483778	0.562707	0.628948	0.433437	Fig1ABEF
chr1	12169919	12249919	-0.00681	0.483719	0.496562	0.322102	0.485136	0.43126	0.416886	0.471093	0.538557	0.404412	0.447518	Fig1ABEF
chr1	12249919	12329919	-0.00775	0.594384	0.490117	0.340709	0.455601	0.555234	0.645491	0.471093	0.532217	0.676915	0.418132	Fig1ABEF
chr1	12329919	12409919	-0.00843	0.535337	0.500293	0.274621	0.481771	0.536161	0.551777	0.541483	0.595009	0.622746	0.438029	Fig1ABEF
chr1	12409919	12489919	-0.00567	0.733204	0.521661	0.459412	0.502956	0.801416	0.782087	0.536757	0.57116	0.972161	0.477516	Fig1ABEF
chr1	12489919	12569919	-0.00902	0.68667	0.50572	0.311194	0.489497	0.615985	0.765332	0.509895	0.568141	0.83653	0.503228	Fig1ABEF
chr1	12569919	12649919	-0.00111	0.921295	0.429743	0.238689	0.512925	0.87912	1.05613	0.50492	0.511387	1.02013	0.457619	Fig1ABEF
chr1	12649919	12729919	0.00569	0.403555	0.404304	0.181583	0.450243	0.375807	0.454371	0.445723	0.405125	0.345281	0.405582	Fig1ABEF
chr1	12729919	12809919	0.01698	0.122787	0.419228	0.065447	0.461458	0.19638	0.189984	0.443733	0.353805	0.162509	0.395787	Fig1ABEF
chr1	12809919	12889919	0.00505	0.185745	0.322562	0.0571057	0.326872	0.220751	0.268647	0.365134	0.322108	0.268368	0.33824	Fig1ABEF
chr1	12889919	12969919	0.00386	0.256915	0.437205	0.0814879	0.440149	0.246182	0.308405	0.487012	0.52467	0.200552	0.444763	Fig1ABEF
chr1	12969919	13049919	0.01086	0.354675	0.297462	0.0712217	0.352044	0.247242	0.28029	0.373591	0.340522	0.24976	0.339771	Fig1ABEF
chr1	13049919	13129919	0.02141	0.25144	0.214363	0.0757132	0.30145	0.274791	0.334247	0.300962	0.208298	0.274984	0.243349	Fig1ABEF
chr1	13129919	13209919	0.01547	0.276858	0.254386	0.0731466	0.321015	0.197793	0.271203	0.340261	0.254184	0.236941	0.257124	Fig1ABEF
chr1	13209919	13289919	0.01398	0.288589	0.272363	0.0943207	0.322261	0.182252	0.200775	0.340261	0.284372	0.21089	0.303039	Fig1ABEF
chr1	13289919	13369919	0.01399	0.127871	0.234374	0.0423481	0.284626	0.134923	0.19254	0.305191	0.237279	0.127774	0.248859	Fig1ABEF
chr1	13369919	13449919	0.01059	0.259261	0.262866	0.0660886	0.332978	0.227109	0.293921	0.332053	0.303089	0.280773	0.343138	Fig1ABEF
chr1	13449919	13529919	0.01025	1.30999	0.450433	0.263713	0.454604	1.01899	1.28104	0.455423	0.505652	1.38443	0.457619	Fig1ABEF
chr1	13529919	13609919	0.00955	0.741416	0.304585	0.483153	0.379709	0.657309	0.842575	0.382297	0.375843	0.913443	0.350484	Fig1ABEF
chr1	13609919	13689919	0.00733	0.569357	0.243532	0.103304	0.31441	0.541106	0.600338	0.298226	0.29041	0.61861	0.313446	Fig1ABEF
chr1	13689919	13769919	-0.00262	0.988163	0.502328	0.428614	0.47716	0.858988	0.859898	0.478555	0.486029	0.90724	0.504146	Fig1ABEF
chr1	13769919	13849919	-0.00548	0.599859	0.370386	0.257297	0.379335	0.597971	0.73097	0.38752	0.415389	0.730672	0.368544	Fig1ABEF
chr1	13849919	13929919	-0.00714	0.640527	0.542012	0.345201	0.531743	0.585962	0.609426	0.525067	0.59531	0.647556	0.465272	Fig1ABEF
chr1	13929919	14009919	-0.0029	0.808675	0.527427	0.670511	0.474045	0.714881	0.791458	0.483778	0.542481	0.930397	0.408031	Fig1ABEF
chr1	14009919	14089919	-0.00421	0.624494	0.527767	0.316969	0.510682	0.641415	0.560013	0.492732	0.56482	0.604965	0.473536	Fig1ABEF
chr1	14089919	14169919	-0.00375	0.513438	0.460948	0.197624	0.485759	0.593026	0.573928	0.47159	0.494784	0.577673	0.476291	Fig1ABEF
chr1	14169919	14249919	-0.00726	0.136083	0.453147	0.0596723	0.452611	0.141987	0.195664	0.495717	0.443464	0.145142	0.43558	Fig1ABEF
chr1	14249919	14329919	-0.00602	0.083292	0.369369	0.0545392	0.37946	0.121502	0.176353	0.409657	0.364371	0.113715	0.386298	Fig1ABEF
chr1	14329919	14409919	0.00055	0.359368	0.432457	0.10972	0.40214	0.3419	0.336519	0.364388	0.403314	0.260925	0.407113	Fig1ABEF
chr1	14409919	14489919	-0.00044	0.647175	0.491135	0.365092	0.487005	0.642475	0.657418	0.507407	0.545198	0.678156	0.48027	Fig1ABEF
chr1	14489919	14569919	-0.00304	0.432102	0.416515	0.132177	0.418465	0.391348	0.50492	0.417865	0.460369	0.47719	0.399154	Fig1ABEF
chr1	14569919	14649919	-0.00393	0.326911	0.466036	0.10972	0.45934	0.344019	0.270635	0.466367	0.463992	0.282014	0.432519	Fig1ABEF
chr1	14649919	14729919	-0.00536	0.689016	0.451451	0.160409	0.454355	0.622342	0.656283	0.417119	0.44769	0.627294	0.432213	Fig1ABEF
chr1	14729919	14809919	-0.00362	0.387523	0.411766	0.131536	0.43317	0.387816	0.471978	0.393738	0.385201	0.385391	0.384767	Fig1ABEF
chr1	14809919	14889919	-0.00634	0.512265	0.453486	0.216232	0.445881	0.455278	0.459767	0.415875	0.45252	0.449485	0.444457	Fig1ABEF
chr1	14889919	14969919	-0.00971	0.384785	0.43517	0.33301	0.427438	0.436205	0.501512	0.413388	0.447388	0.518955	0.41599	Fig1ABEF
chr1	14969919	15049919	-0.008	0.711306	0.482995	0.561433	0.472051	0.64742	0.588695	0.490245	0.489048	0.592146	0.438029	Fig1ABEF
chr1	15049919	15129919	-0.00839	0.75784	0.461965	0.578757	0.478282	0.702519	0.578471	0.490743	0.538255	0.627708	0.451191	Fig1ABEF
chr1	15129919	15209919	-0.01244	0.284679	0.465696	0.420914	0.465072	0.307639	0.346458	0.4599	0.522859	0.401518	0.426091	Fig1ABEF
chr1	15209919	15289919	-0.00762	0.43914	0.521322	0.427972	0.528004	0.536161	0.452383	0.478057	0.575386	0.437907	0.500167	Fig1ABEF
chr1	15289919	15369919	-0.01306	0.083683	0.504363	0.141802	0.427438	0.106314	0.0931461	0.429555	0.511991	0.0938667	0.43711	Fig1ABEF
chr1	15369919	15449919	-0.0133	0.122787	0.496901	0.212382	0.497224	0.186138	0.143127	0.496215	0.572066	0.137699	0.457007	Fig1ABEF
chr1	15449919	15529919	-0.00464	0.811412	0.503685	0.921391	0.488999	0.902432	0.809917	0.509397	0.554556	0.923367	0.459762	Fig1ABEF
chr1	15529919	15609919	-0.0135	0.177142	0.505381	0.169392	0.480026	0.184018	0.1826	0.479798	0.589575	0.17905	0.444763	Fig1ABEF
chr1	15609919	15689919	-0.00603	0.255351	0.440936	0.0802047	0.418715	0.277264	0.310108	0.441992	0.456747	0.257203	0.442314	Fig1ABEF
chr1	15689919	15769919	-5e-05	0.835657	0.504702	0.39204	0.53411	0.67391	0.667642	0.51089	0.554556	0.772022	0.490678	Fig1ABEF
chr1	15769919	15849919	0.01483	0.782084	0.258796	0.079563	0.377217	0.580311	0.558309	0.35618	0.297353	0.331221	0.371299	Fig1ABEF
chr1	15849919	15929919	0.00401	0.58539	0.383954	0.161693	0.425319	0.60221	0.6347	0.396723	0.39305	0.648797	0.414459	Fig1ABEF
chr1	15929919	16009919	-0.00674	0.699965	0.541673	0.383057	0.530123	0.652011	0.649183	0.51089	0.579613	0.685185	0.498024	Fig1ABEF
chr1	16009919	16089919	-0.00093	0.689798	0.400913	0.336218	0.437656	0.656603	0.777259	0.462387	0.456747	0.956034	0.444151	Fig1ABEF
chr1	16089919	16169919	0.0031	0.291326	0.287626	0.171317	0.326747	0.326359	0.337939	0.327328	0.31124	0.286562	0.341913	Fig1ABEF
chr1	16169919	16249919	-0.01142	0.358586	0.557275	0.190566	0.544329	0.321061	0.338791	0.56163	0.639083	0.420539	0.509044	Fig1ABEF
chr1	16249919	16329919	-0.00698	0.288198	0.49317	0.194416	0.460337	0.318235	0.310676	0.438261	0.481803	0.289457	0.4065	Fig1ABEF
chr1	16329919	16409919	-0.00744	0.17636	0.486047	0.107153	0.430429	0.194614	0.257288	0.460895	0.488746	0.255135	0.446906	Fig1ABEF
chr1	16409919	16489919	-0.00071	1.00889	0.400913	0.638429	0.381828	0.84274	1.08055	0.4109	0.429577	1.10448	0.408337	Fig1ABEF
chr1	16489919	16569919	-0.0034	0.30032	0.363263	0.0917541	0.352543	0.267727	0.327999	0.402195	0.390333	0.29814	0.351096	Fig1ABEF
chr1	16569919	16649919	0.00558	0.392606	0.183497	0.107153	0.220573	0.265608	0.473682	0.27783	0.238185	0.376707	0.244268	Fig1ABEF
chr1	16649919	16729919	0.00031	0.766052	0.265579	0.21174	0.302571	0.525918	0.980306	0.342251	0.344145	1.00276	0.328139	Fig1ABEF
chr1	16809919	16889919	-0.00227	1.11916	0.610188	0.253447	0.58807	1.07797	1.19272	0.552427	0.611612	1.18429	0.491902	Fig1ABEF
chr1	16889919	16969919	-0.00743	0.865767	0.55965	0.375358	0.52601	0.899253	1.03057	0.52059	0.612518	1.0867	0.52894	Fig1ABEF
chr1	16969919	17049919	-0.00665	0.590474	0.441954	0.143085	0.453732	0.424902	0.467434	0.475073	0.486633	0.543352	0.459762	Fig1ABEF
chr1	17049919	17129919	-0.00732	0.636226	0.322562	0.202116	0.381703	0.427375	0.47993	0.398215	0.453124	0.513165	0.386604	Fig1ABEF
chr1	17129919	17209919	-0.00784	0.396126	0.474854	0.139235	0.40563	0.34084	0.537578	0.439753	0.474558	0.435426	0.426397	Fig1ABEF
chr1	17209919	17289919	-0.00269	0.947495	0.41041	0.222648	0.459589	0.707464	0.848822	0.397967	0.480595	0.772436	0.432825	Fig1ABEF
chr1	17289919	17369919	-0.00496	0.70544	0.504363	0.299645	0.438653	0.555234	0.522811	0.410403	0.450407	0.489182	0.447824	Fig1ABEF
chr1	17369919	17449919	-0.00916	1.05229	0.48096	0.415139	0.482519	0.893248	0.827808	0.469103	0.479388	0.899383	0.469251	Fig1ABEF
chr1	17449919	17529919	-0.00476	1.00302	0.484351	0.592873	0.474045	0.929275	0.993085	0.44224	0.508067	1.04949	0.471394	Fig1ABEF
chr1	17529919	17609919	-0.00781	0.823144	0.525731	0.476095	0.432547	0.778458	0.964971	0.435276	0.521953	1.00772	0.416602	Fig1ABEF
chr1	17609919	17689919	-0.0075	0.601423	0.349357	0.217515	0.383822	0.552761	0.60545	0.346728	0.38671	0.565681	0.367626	Fig1ABEF
chr1	17689919	17769919	-0.00982	0.351547	0.387685	0.199549	0.368992	0.253599	0.24678	0.374089	0.396069	0.2357	0.406194	Fig1ABEF
chr1	17769919	17849919	-0.01039	0.286243	0.511147	0.190566	0.433419	0.281855	0.232013	0.408662	0.476973	0.200966	0.457313	Fig1ABEF
chr1	17849919	17929919	-0.00989	0.883364	0.477568	0.461979	0.470805	0.774572	0.665654	0.432042	0.483312	0.697591	0.494351	Fig1ABEF
chr1	17929919	18009919	-0.00765	0.939674	0.403626	0.988121	0.413481	0.937752	0.922942	0.38752	0.385201	0.971334	0.359973	Fig1ABEF
chr1	18009919	18089919	-0.00416	0.991683	0.429743	0.492777	0.453109	0.85157	0.776975	0.466118	0.516821	0.846454	0.447824	Fig1ABEF
chr1	18089919	18169919	-0.01168	0.799681	0.34834	0.556941	0.355907	0.759031	0.777259	0.327079	0.367088	0.925848	0.373748	Fig1ABEF
chr1	18169919	18249919	-0.00978	0.706222	0.36462	0.349051	0.329364	0.60009	0.641515	0.318622	0.340824	0.739769	0.334873	Fig1ABEF
chr1	18249919	18329919	-0.01001	0.6417	0.375474	0.343918	0.342573	0.570421	0.3723	0.318622	0.33539	0.360167	0.388134	Fig1ABEF
chr1	18329919	18409919	-0.0149	0.220939	0.420246	0.257938	0.313787	0.236292	0.198503	0.328322	0.364673	0.208822	0.358137	Fig1ABEF
chr1	18409919	18489919	-0.01453	0.391042	0.4311	0.40359	0.366126	0.418545	0.283698	0.337028	0.389125	0.253895	0.370993	Fig1ABEF
chr1	18489919	18569919	-0.01319	0.725383	0.428047	0.821296	0.41211	0.767155	0.728982	0.358667	0.451011	0.798901	0.405888	Fig1ABEF
chr1	18569919	18649919	-0.01279	0.188091	0.441614	0.341351	0.371983	0.221105	0.195664	0.38553	0.452822	0.171193	0.405582	Fig1ABEF
chr1	18649919	18729919	-0.01021	0.775437	0.493509	0.959248	0.432423	0.70146	0.612549	0.414383	0.517727	0.636391	0.427927	Fig1ABEF
chr1	18729919	18809919	-0.01396	0.443833	0.473837	0.870702	0.413231	0.500841	0.418306	0.393489	0.495086	0.494144	0.420275	Fig1ABEF
chr1	18809919	18889919	-0.01271	0.553325	0.457895	1.13698	0.45448	0.68274	0.478226	0.435773	0.514708	0.491663	0.443845	Fig1ABEF
chr1	18889919	18969919	-0.01261	0.373836	0.457895	1.00224	0.452361	0.455984	0.300737	0.41687	0.518633	0.369264	0.468027	Fig1ABEF
chr1	18969919	19049919	-0.01368	0.437967	0.405322	0.76804	0.398776	0.445035	0.400983	0.405677	0.471841	0.441215	0.401603	Fig1ABEF
chr1	19049919	19129919	-0.00989	0.286634	0.426351	0.479945	0.438529	0.345785	0.462039	0.397469	0.42203	0.494971	0.416296	Fig1ABEF
chr1	19129919	19209919	-0.01426	0.354675	0.399895	0.291303	0.381454	0.32424	0.2553	0.359165	0.402408	0.236528	0.403439	Fig1ABEF
chr1	19209919	19289919	-0.00675	0.37892	0.374796	0.284887	0.360144	0.381458	0.368041	0.3522	0.345956	0.38994	0.330894	Fig1ABEF
chr1	19289919	19369919	-0.0136	0.19904	0.510468	0.288737	0.410864	0.260663	0.164426	0.417367	0.475162	0.144728	0.454252	Fig1ABEF
chr1	19369919	19449919	-0.01383	0.793033	0.545065	0.866852	0.511181	0.808833	0.667642	0.515118	0.61282	0.645489	0.537511	Fig1ABEF
chr1	19449919	19529919	-0.01802	0.245574	0.455182	0.83477	0.428559	0.302694	0.204751	0.410154	0.537047	0.231152	0.41599	Fig1ABEF
chr1	19529919	19609919	-0.01765	0.0789905	0.417193	0.567849	0.390302	0.192495	0.120692	0.373094	0.419314	0.112888	0.391502	Fig1ABEF
chr1	19609919	19689919	-0.01589	0.466513	0.412106	1.29611	0.37622	0.540046	0.455223	0.375332	0.449502	0.498279	0.39793	Fig1ABEF
chr1	19689919	19769919	-0.0142	0.407075	0.42703	1.01122	0.413605	0.480355	0.303861	0.412642	0.480294	0.342386	0.382319	Fig1ABEF
chr1	19769919	19849919	-0.01377	0.658515	0.428386	1.05806	0.414851	0.721239	0.578755	0.441245	0.518331	0.77409	0.429764	Fig1ABEF
chr1	19849919	19929919	-0.01622	0.10871	0.434492	0.672436	0.372482	0.236292	0.137447	0.381302	0.461577	0.159201	0.400378	Fig1ABEF
chr1	19929919	20009919	-0.01648	0.432493	0.395825	0.720559	0.370986	0.446094	0.445568	0.37384	0.45252	0.495385	0.371299	Fig1ABEF
chr1	20009919	20089919	-0.01564	0.535728	0.385649	1.18895	0.366251	0.580664	0.40723	0.41687	0.475765	0.495385	0.364259	Fig1ABEF
chr1	20089919	20169919	-0.01451	0.526734	0.435848	1.14019	0.406128	0.52839	0.318912	0.431296	0.439238	0.365129	0.394563	Fig1ABEF
chr1	20169919	20249919	-0.01657	0.170494	0.43517	0.385624	0.373852	0.222517	0.176069	0.373342	0.350786	0.160442	0.37436	Fig1ABEF
chr1	20249919	20329919	-0.01466	0.414505	0.387345	0.420914	0.411611	0.465874	0.397575	0.411149	0.381276	0.372986	0.424254	Fig1ABEF
chr1	20329919	20409919	-0.01459	0.154462	0.450433	0.345842	0.412733	0.231701	0.1968	0.431048	0.358937	0.233219	0.420581	Fig1ABEF
chr1	20409919	20489919	-0.01185	0.470424	0.422281	0.354825	0.453732	0.510377	0.445284	0.416124	0.427162	0.486701	0.433743	Fig1ABEF
chr1	20489919	20569919	-0.01109	0.349592	0.414141	0.275904	0.413107	0.280443	0.314084	0.392992	0.406333	0.269195	0.406194	Fig1ABEF
chr1	20569919	20649919	-0.01053	0.502098	0.522	0.461337	0.520029	0.504373	0.46715	0.52258	0.586858	0.525984	0.511493	Fig1ABEF
chr1	20649919	20729919	-0.00911	0.508355	0.442632	0.279754	0.45772	0.446801	0.50066	0.497707	0.536745	0.552449	0.48027	Fig1ABEF
chr1	20729919	20809919	0.00527	0.431711	0.255404	0.0840545	0.349053	0.389935	0.430233	0.356678	0.306108	0.392421	0.33273	Fig1ABEF
chr1	20809919	20889919	0.00557	0.362887	0.418211	0.101379	0.428933	0.308699	0.428813	0.44423	0.436823	0.418058	0.40497	Fig1ABEF
chr1	20889919	20969919	0.01037	0.192784	0.307977	0.0834128	0.33871	0.198853	0.236273	0.339267	0.309429	0.208409	0.353851	Fig1ABEF
chr1	20969919	21049919	0.0041	0.353111	0.461287	0.160409	0.463577	0.36839	0.441024	0.459403	0.462181	0.424261	0.408643	Fig1ABEF
chr1	21049919	21129919	0.00231	0.541202	0.34834	0.195058	0.391797	0.509318	0.596646	0.427565	0.412672	0.653345	0.394256	Fig1ABEF
chr1	21129919	21209919	-0.00242	0.576787	0.48096	0.21944	0.470182	0.583843	0.598634	0.469103	0.501425	0.504068	0.470169	Fig1ABEF
chr1	21209919	21289919	0.00236	0.114966	0.333755	0.0564641	0.332355	0.175541	0.250472	0.339018	0.29675	0.203033	0.330282	Fig1ABEF
chr1	21289919	21369919	-0.00535	0.651867	0.422959	0.281037	0.43803	0.588435	0.619649	0.491737	0.513199	0.64921	0.411398	Fig1ABEF
chr1	21369919	21449919	-0.00854	0.189264	0.370386	0.0994538	0.428186	0.24265	0.243941	0.415875	0.451313	0.228671	0.391808	Fig1ABEF
chr1	21449919	21529919	-0.01372	0.127089	0.433135	0.189283	0.430927	0.160707	0.166981	0.384535	0.456747	0.121158	0.410786	Fig1ABEF
chr1	21529919	21609919	-0.01407	0.38635	0.490796	0.671153	0.450991	0.453512	0.506908	0.433784	0.549123	0.498279	0.437723	Fig1ABEF
chr1	21609919	21689919	-0.0152	0.148987	0.432796	0.422839	0.417967	0.208389	0.245928	0.400205	0.45886	0.202206	0.4065	Fig1ABEF
chr1	21689919	21769919	-0.01161	0.199431	0.408375	0.309269	0.355907	0.210862	0.203331	0.371104	0.414785	0.174088	0.38691	Fig1ABEF
chr1	21769919	21849919	-0.01213	0.0754711	0.437544	0.289378	0.390925	0.0988966	0.0888864	0.413139	0.433804	0.0715372	0.395787	Fig1ABEF
chr1	21849919	21929919	-0.0151	0.0868114	0.424655	0.316327	0.366624	0.138808	0.132052	0.37782	0.429879	0.0955207	0.390889	Fig1ABEF
chr1	21929919	22009919	-0.01375	0.448134	0.362585	0.900217	0.363011	0.465874	0.451815	0.356926	0.364069	0.514406	0.340077	Fig1ABEF
chr1	22009919	22089919	-0.01329	0.635835	0.471123	0.947698	0.472799	0.638943	0.517699	0.499946	0.567839	0.638045	0.487617	Fig1ABEF
chr1	22089919	22169919	-0.01319	0.546677	0.465696	0.585815	0.495105	0.508258	0.466583	0.493727	0.553953	0.450312	0.452415	Fig1ABEF
chr1	22169919	22249919	-0.01547	0.57053	0.446363	0.666019	0.438404	0.51073	0.452951	0.450448	0.530708	0.529706	0.445069	Fig1ABEF
chr1	22249919	22329919	-0.01134	0.154853	0.385989	0.104587	0.374725	0.204151	0.258708	0.394484	0.393654	0.271676	0.404358	Fig1ABEF
chr1	22329919	22409919	-0.00334	0.113011	0.303228	0.0622388	0.316279	0.118676	0.133756	0.307678	0.264448	0.08601	0.329669	Fig1ABEF
chr1	22473161	22553161	-0.00975	0.0817278	0.315778	0.0853378	0.291979	0.112671	0.16471	0.286785	0.270486	0.112475	0.28957	Fig1ABEF
chr1	22553161	22633161	-0.01044	0.173623	0.359533	0.166184	0.312914	0.166005	0.214406	0.326581	0.307014	0.196831	0.343444	Fig1ABEF
chr1	22633161	22713161	-0.01531	0.0813368	0.416854	0.302211	0.373728	0.136689	0.132904	0.393738	0.399993	0.0893181	0.401603	Fig1ABEF
chr1	22713161	22793161	-0.01853	0.0355848	0.410071	0.3529	0.395411	0.109493	0.0809349	0.451443	0.463992	0.0492076	0.402215	Fig1ABEF
chr1	22793161	22873161	-0.01645	0.160718	0.423638	0.472887	0.393916	0.245122	0.208727	0.404434	0.464596	0.186493	0.415377	Fig1ABEF
chr1	22873161	22953161	-0.01321	0.425845	0.436866	0.653187	0.437532	0.395586	0.274895	0.394484	0.461275	0.28863	0.422112	Fig1ABEF
chr1	22953161	23033161	-0.01415	0.326129	0.475872	0.368941	0.414104	0.31329	0.300737	0.424829	0.454332	0.298967	0.420887	Fig1ABEF
chr1	23033161	23113161	-0.01494	0.235798	0.429743	0.250239	0.408122	0.20627	0.234569	0.366627	0.439238	0.260098	0.413235	Fig1ABEF
chr1	23113161	23193161	-0.01582	0.233843	0.406	0.159768	0.375722	0.247242	0.21611	0.409657	0.414182	0.191868	0.414153	Fig1ABEF
chr1	23193161	23273161	-0.01083	0.189264	0.350714	0.093679	0.339209	0.205564	0.230593	0.350957	0.375541	0.231979	0.348035	Fig1ABEF
chr1	23273161	23353161	-0.00837	0.519695	0.354106	0.346484	0.351421	0.457397	0.512872	0.349962	0.358635	0.444936	0.36334	Fig1ABEF
chr1	23353161	23433161	-0.00992	0.15016	0.395147	0.152068	0.405381	0.212275	0.224914	0.356926	0.399691	0.222468	0.380176	Fig1ABEF
chr1	23433161	23513161	-0.01274	0.261998	0.423638	0.471603	0.430927	0.380046	0.316924	0.43055	0.491161	0.31344	0.457007	Fig1ABEF
chr1	23513161	23593161	-0.01614	0.412158	0.471123	0.514593	0.470057	0.426315	0.359805	0.453184	0.521349	0.356445	0.456395	Fig1ABEF
chr1	23593161	23673161	-0.01437	0.756667	0.545743	0.837978	0.535855	0.704285	0.605166	0.524072	0.609197	0.671126	0.52741	Fig1ABEF
chr1	23673161	23753161	-0.00938	0.627232	0.448059	0.449788	0.411985	0.557353	0.705979	0.44622	0.454634	0.803036	0.405276	Fig1ABEF
chr1	23753161	23833161	-0.00732	0.326911	0.332059	0.200832	0.331233	0.33978	0.588411	0.356429	0.345051	0.557824	0.359361	Fig1ABEF
chr1	23833161	23913161	-0.0033	0.320655	0.27338	0.193774	0.271168	0.251833	0.22747	0.298724	0.262033	0.21089	0.273347	Fig1ABEF
chr1	23913161	23993161	0.00427	0.5064	0.324597	0.104587	0.3665	0.435851	0.50776	0.368617	0.377352	0.52309	0.370075	Fig1ABEF
chr1	23993161	24073161	-0.00075	0.260043	0.174339	0.0500477	0.226804	0.190376	0.305849	0.253206	0.2246	0.307238	0.266919	Fig1ABEF
chr1	24073161	24153161	-0.00456	0.377747	0.317474	0.171317	0.351172	0.292805	0.325727	0.346977	0.373428	0.288216	0.350178	Fig1ABEF
chr1	24153161	24233161	-0.01027	0.224849	0.496223	0.102662	0.434043	0.249361	0.252744	0.42856	0.451917	0.225776	0.468027	Fig1ABEF
chr1	24233161	24313161	-0.01224	0.272947	0.355123	0.0981705	0.399274	0.214041	0.251892	0.369114	0.400295	0.308065	0.349872	Fig1ABEF
chr1	24313161	24393161	-0.01332	0.438749	0.387685	0.320819	0.39728	0.446801	0.350718	0.373342	0.418408	0.499106	0.387828	Fig1ABEF
chr1	24393161	24473161	-0.01489	0.383221	0.449755	0.568491	0.407499	0.417838	0.441308	0.460149	0.529802	0.545419	0.405276	Fig1ABEF
chr1	24473161	24553161	-0.01554	0.263562	0.436188	0.322102	0.372482	0.262429	0.258708	0.391251	0.440143	0.266714	0.392114	Fig1ABEF
chr1	24553161	24633161	-0.01484	0.177924	0.475533	0.322744	0.454729	0.262076	0.486177	0.426073	0.47818	0.251	0.480577	Fig1ABEF
chr1	24743155	24823155	-0.01142	0.620975	0.392433	0.615972	0.411736	0.561591	0.635836	0.42085	0.445879	0.623159	0.427009	Fig1ABEF
chr1	24823155	24903155	-0.01	0.588127	0.418889	0.538334	0.405505	0.527331	0.492141	0.44622	0.4652	0.515233	0.416602	Fig1ABEF
chr1	24903155	24983155	-0.00983	0.30384	0.512843	0.522934	0.474917	0.290332	0.241669	0.502184	0.552443	0.218747	0.495575	Fig1ABEF
chr1	24983155	25063155	-0.01251	0.762532	0.453486	0.615972	0.471054	0.686625	0.671902	0.439504	0.506557	0.680637	0.439865	Fig1ABEF
chr1	25063155	25143155	-0.00853	0.321046	0.457556	0.344559	0.437906	0.427728	0.359521	0.431794	0.468822	0.382083	0.453334	Fig1ABEF
chr1	25143155	25223155	-0.0099	0.245966	0.433474	0.1726	0.406627	0.191082	0.275747	0.413388	0.467615	0.258857	0.398542	Fig1ABEF
chr1	25223155	25303155	-0.01071	0.154853	0.435848	0.245105	0.402016	0.194261	0.170105	0.399459	0.486935	0.109994	0.408643	Fig1ABEF
chr1	25303155	25383155	-0.01147	0.233843	0.412445	0.515876	0.394165	0.300222	0.22605	0.398215	0.47003	0.231979	0.402521	Fig1ABEF
chr1	25383155	25463155	-0.01358	0.335514	0.383954	0.558224	0.355409	0.412893	0.328851	0.340013	0.400295	0.407307	0.362422	Fig1ABEF
chr1	25463155	25543155	-0.01309	0.291717	0.382936	0.277829	0.373229	0.302694	0.300737	0.339515	0.342334	0.288216	0.366707	Fig1ABEF
chr1	25543155	25623155	-0.01449	0.22133	0.37717	0.25858	0.321264	0.306579	0.248484	0.336282	0.36588	0.239836	0.378951	Fig1ABEF
chr1	25623155	25703155	-0.01521	0.290153	0.36903	0.213024	0.363758	0.407595	0.341346	0.324343	0.36256	0.335356	0.409561	Fig1ABEF
chr1	25703155	25783155	-0.01516	0.145859	0.390398	0.276546	0.316154	0.147639	0.341914	0.296236	0.34656	0.277878	0.352321	Fig1ABEF
chr1	25783155	25863155	-0.01294	0.064522	0.345287	0.179017	0.288365	0.0921858	0.107629	0.263902	0.295844	0.0934532	0.303345	Fig1ABEF
chr1	25863155	25943155	-0.01168	0.839176	0.421264	0.829637	0.383074	0.694749	0.648615	0.303698	0.397276	0.753001	0.380788	Fig1ABEF
chr1	25943155	26023155	-0.0155	0.335514	0.398199	0.82707	0.353914	0.434085	0.284834	0.336779	0.391842	0.315921	0.3814	Fig1ABEF
chr1	26023155	26103155	-0.01359	0.46143	0.399895	1.00352	0.306434	0.476823	0.311528	0.292257	0.377352	0.429223	0.355382	Fig1ABEF
chr1	26103155	26183155	-0.01153	0.695273	0.409731	1.52132	0.390053	0.722298	0.494413	0.398215	0.458558	0.673194	0.415071	Fig1ABEF
chr1	26183155	26263155	-0.01189	0.258088	0.377509	0.295795	0.367995	0.279383	0.142559	0.231318	0.323617	0.227844	0.403439	Fig1ABEF
chr1	26263155	26343155	-0.01345	0.216246	0.419568	0.20789	0.329239	0.262429	0.25246	0.306932	0.395767	0.269608	0.375278	Fig1ABEF
chr1	26343155	26423155	-0.01299	0.617847	0.403287	1.13826	0.374475	0.659075	0.448692	0.344241	0.399993	0.671126	0.355688	Fig1ABEF
chr1	26423155	26503155	-0.01161	1.01241	0.397182	1.68045	0.397654	0.891835	0.475386	0.374089	0.454634	0.809238	0.405582	Fig1ABEF
chr1	26503155	26583155	-0.01524	0.526734	0.417872	1.0016	0.347558	0.56583	0.335099	0.345236	0.453124	0.42178	0.39793	Fig1ABEF
chr1	26583155	26663155	-0.01586	0.554498	0.412784	0.880326	0.33709	0.489538	0.415466	0.342003	0.412068	0.519782	0.389053	Fig1ABEF
chr1	26663155	26743155	-0.01655	0.314398	0.450433	0.886101	0.411985	0.391701	0.295341	0.377571	0.471237	0.338664	0.414765	Fig1ABEF
chr1	26743155	26823155	-0.0142	0.0981516	0.332059	0.387549	0.252973	0.153643	0.180045	0.269622	0.329655	0.121572	0.335485	Fig1ABEF
chr1	26823155	26903155	-0.01392	0.253395	0.401252	0.60763	0.325501	0.291745	0.293353	0.321855	0.394257	0.288216	0.321405	Fig1ABEF
chr1	26903155	26983155	-0.01427	0.184181	0.384293	0.598006	0.321139	0.260663	0.19254	0.308175	0.400899	0.229084	0.353545	Fig1ABEF
chr1	26983155	27063155	-0.01176	0.49545	0.391416	1.42058	0.35491	0.676382	0.435345	0.324343	0.41388	0.592146	0.391808	Fig1ABEF
chr1	27063155	27143155	-0.01439	1.00537	0.425334	1.90181	0.379709	1.09563	1.10015	0.345982	0.450105	1.24053	0.361504	Fig1ABEF
chr1	27143155	27223155	-0.01354	1.18994	0.465696	1.94352	0.415848	1.28106	0.744885	0.405428	0.466105	1.2335	0.385686	Fig1ABEF
chr1	27223155	27303155	-0.01613	0.487239	0.362924	0.886101	0.311668	0.473644	0.337655	0.296236	0.36588	0.402758	0.346199	Fig1ABEF
chr1	27303155	27383155	-0.01503	0.260043	0.396842	0.613405	0.265684	0.311524	0.243373	0.325835	0.412068	0.315094	0.33671	Fig1ABEF
chr1	27383155	27463155	-0.01595	0.267864	0.448398	0.517801	0.326622	0.256425	0.177205	0.355931	0.441653	0.201379	0.370687	Fig1ABEF
chr1	27463155	27543155	-0.0169	0.691754	0.407357	0.836053	0.3012	0.694042	0.469706	0.316135	0.408748	0.66451	0.350178	Fig1ABEF
chr1	27543155	27623155	-0.01577	0.301885	0.361907	0.753282	0.245995	0.381812	0.136595	0.254699	0.30973	0.175742	0.292325	Fig1ABEF
chr1	27623155	27703155	-0.01517	0.471597	0.346304	1.00095	0.249983	0.526978	0.301021	0.250719	0.335994	0.426742	0.314671	Fig1ABEF
chr1	27703155	27783155	-0.01242	0.93811	0.4311	1.82802	0.368992	1.09175	0.964971	0.395231	0.46852	1.2091	0.370687	Fig1ABEF
chr1	27783155	27863155	-0.01434	0.289762	0.36869	0.959889	0.294969	0.38711	0.262683	0.307927	0.377654	0.335356	0.342832	Fig1ABEF
chr1	27863155	27943155	-0.01638	0.144686	0.383614	0.561433	0.278645	0.204857	0.117285	0.329069	0.350786	0.118264	0.346505	Fig1ABEF
chr1	27943155	28023155	-0.01695	0.205688	0.408375	0.797555	0.333102	0.274438	0.161302	0.337277	0.410861	0.214611	0.37589	Fig1ABEF
chr1	28023155	28103155	-0.01705	0.172059	0.402948	0.528709	0.300453	0.236645	0.15761	0.313647	0.366786	0.167885	0.3563	Fig1ABEF
chr1	28103155	28183155	-0.01681	0.509137	0.435509	1.00865	0.343446	0.608921	0.442444	0.35817	0.436823	0.508203	0.398236	Fig1ABEF
chr1	28183155	28263155	-0.01584	0.447352	0.417533	0.481228	0.342199	0.536161	0.437048	0.313896	0.423842	0.419712	0.357218	Fig1ABEF
chr1	28263155	28343155	-0.01319	0.651476	0.359533	0.615972	0.357278	0.706051	0.546381	0.32683	0.367994	0.642594	0.383849	Fig1ABEF
chr1	28343155	28423155	-0.01392	0.733595	0.360211	0.586456	0.363135	0.696161	0.646343	0.337525	0.396069	0.808825	0.389053	Fig1ABEF
chr1	28423155	28503155	-0.01517	0.518913	0.349018	0.628163	0.335595	0.507905	0.585855	0.326333	0.388522	0.663683	0.355076	Fig1ABEF
chr1	28503155	28583155	-0.01875	0.298365	0.388702	0.678211	0.305188	0.388876	0.298465	0.311409	0.403012	0.385804	0.355688	Fig1ABEF
chr1	28583155	28663155	-0.01675	0.495059	0.387345	0.383699	0.318398	0.370509	0.28455	0.335536	0.391842	0.384564	0.353851	Fig1ABEF
chr1	28663155	28743155	-0.01562	0.176751	0.421942	0.425405	0.30307	0.249008	0.187996	0.3425	0.408748	0.229498	0.340383	Fig1ABEF
chr1	28743155	28823155	-0.01439	0.218593	0.394468	0.605706	0.337464	0.278323	0.330555	0.33653	0.431993	0.228671	0.34222	Fig1ABEF
chr1	28823155	28903155	-0.01561	0.273729	0.324597	0.496627	0.258457	0.31329	0.149375	0.229826	0.277429	0.329154	0.325996	Fig1ABEF
chr1	28903155	28983155	-0.01404	0.312443	0.349696	0.545392	0.258581	0.380752	0.295625	0.244749	0.31124	0.348589	0.273347	Fig1ABEF
chr1	28983155	29063155	-0.01605	0.15759	0.355123	0.539617	0.267429	0.181193	0.139151	0.239775	0.324221	0.150104	0.322935	Fig1ABEF
chr1	29063155	29143155	-0.01637	0.0879845	0.301532	0.312477	0.216959	0.145872	0.0962699	0.189532	0.280146	0.123639	0.281	Fig1ABEF
chr1	29143155	29223155	-0.01613	0.138429	0.363263	0.37215	0.234281	0.182959	0.210431	0.235795	0.270788	0.14018	0.285897	Fig1ABEF
chr1	29223155	29303155	-0.01795	0.223676	0.326971	0.739166	0.255092	0.29563	0.179477	0.245247	0.315466	0.255962	0.285897	Fig1ABEF
chr1	29303155	29383155	-0.01807	0.434839	0.384632	1.03432	0.337589	0.462342	0.278586	0.305937	0.375843	0.331221	0.351709	Fig1ABEF
chr1	29383155	29463155	-0.01585	0.379702	0.38972	1.16072	0.33061	0.452452	0.2553	0.337028	0.414182	0.301035	0.366707	Fig1ABEF
chr1	29463155	29543155	-0.01568	0.306186	0.37717	1.20371	0.330984	0.437264	0.257004	0.328322	0.406031	0.378361	0.365789	Fig1ABEF
chr1	29543155	29623155	-0.01491	1.06324	0.416176	1.7722	0.40214	1.05184	0.827808	0.374089	0.469728	1.08712	0.403133	Fig1ABEF
chr1	29623155	29703155	-0.0125	0.635443	0.397182	1.35129	0.357403	0.6287	0.483053	0.340759	0.408446	0.698004	0.327833	Fig1ABEF
chr1	29703155	29783155	-0.01488	0.380875	0.430082	0.749432	0.391797	0.516382	0.436764	0.390753	0.493576	0.418058	0.41201	Fig1ABEF
chr1	29783155	29863155	-0.01622	0.403555	0.433813	0.943207	0.348056	0.515322	0.407798	0.349713	0.42354	0.442869	0.390583	Fig1ABEF
chr1	29863155	29943155	-0.01528	0.625276	0.407357	1.16136	0.382949	0.691923	0.60119	0.356429	0.457351	0.712064	0.369462	Fig1ABEF
chr1	29943155	30023155	-0.01251	0.673375	0.433474	1.06063	0.356032	0.536161	0.655147	0.363393	0.4172	0.603311	0.387216	Fig1ABEF
chr1	30023155	30103155	-0.0173	1.14419	0.421603	1.55982	0.417718	1.05749	1.02319	0.397718	0.468218	1.24384	0.384767	Fig1ABEF
chr1	30103155	30183155	-0.01654	0.330822	0.402269	0.674361	0.374849	0.386756	0.252744	0.384286	0.478482	0.31344	0.373442	Fig1ABEF
chr1	30183155	30263155	-0.01762	0.158372	0.41855	0.347126	0.340579	0.23382	0.180045	0.351454	0.464596	0.155893	0.389053	Fig1ABEF
chr1	30263155	30343155	-0.01428	0.943194	0.461965	0.932941	0.479528	0.80742	0.734378	0.458408	0.532217	0.915924	0.482107	Fig1ABEF
chr1	30343155	30423155	-0.01393	0.607288	0.479603	0.51331	0.423949	0.631172	0.590399	0.42856	0.519236	0.687667	0.452722	Fig1ABEF
chr1	30423155	30503155	-0.01589	0.367189	0.473837	0.273337	0.408745	0.33095	0.343902	0.438509	0.514406	0.405239	0.457925	Fig1ABEF
chr1	30503155	30583155	-0.01498	0.722646	0.415837	0.241256	0.453857	0.635411	0.634132	0.454926	0.47335	0.700899	0.464047	Fig1ABEF
chr1	30583155	30663155	-0.01292	0.67924	0.423299	0.633296	0.426441	0.66402	0.624193	0.44622	0.533425	0.764993	0.437723	Fig1ABEF
chr1	30663155	30743155	-0.00818	1.38703	0.489439	1.61628	0.48202	1.33793	1.22538	0.427814	0.553953	1.4324	0.423336	Fig1ABEF
chr1	30743155	30823155	-0.00146	0.614718	0.221825	0.435672	0.229795	0.426315	0.531046	0.361901	0.358032	0.498279	0.370993	Fig1ABEF
chr1	30823155	30903155	0.00498	0.391824	0.176035	0.158484	0.190291	0.375454	0.632144	0.310414	0.298863	0.438734	0.289264	Fig1ABEF
chr1	30903155	30983155	-0.00175	0.985035	0.277111	0.653828	0.286246	0.678855	1.28985	0.418362	0.416295	1.25417	0.397317	Fig1ABEF
chr1	30983155	31063155	-0.01135	0.494277	0.509451	0.615972	0.481273	0.579252	0.565124	0.514869	0.608895	0.559065	0.487311	Fig1ABEF
chr1	31063155	31143155	-0.0142	0.536901	0.497579	0.300286	0.491865	0.53934	0.50776	0.458159	0.603461	0.528465	0.513941	Fig1ABEF
chr1	31143155	31223155	-0.01546	0.15759	0.408035	0.160409	0.392171	0.191436	0.182884	0.340013	0.424144	0.159201	0.403439	Fig1ABEF
chr1	31223155	31303155	-0.01047	0.696055	0.488761	0.730825	0.48526	0.71912	0.705695	0.498453	0.58565	0.850589	0.482413	Fig1ABEF
chr1	31303155	31383155	-0.01723	0.516958	0.454164	0.785364	0.396408	0.586669	0.542974	0.408911	0.501727	0.61861	0.422112	Fig1ABEF
chr1	31383155	31463155	-0.01671	1.0347	0.474176	1.75295	0.433419	1.02146	0.719895	0.455174	0.570556	0.885738	0.42854	Fig1ABEF
chr1	31463155	31543155	-0.01344	0.920904	0.41041	1.8986	0.39105	0.890069	0.603178	0.394236	0.499614	0.824538	0.392726	Fig1ABEF
chr1	31543155	31623155	-0.01595	0.370317	0.445006	0.728258	0.399025	0.39488	0.356681	0.406423	0.49418	0.408961	0.426397	Fig1ABEF
chr1	31623155	31703155	-0.01439	0.417633	0.443989	0.220723	0.415724	0.425255	0.324875	0.371104	0.472445	0.278705	0.444151	Fig1ABEF
chr1	31703155	31783155	-0.01649	0.741416	0.447041	0.614688	0.39267	0.703226	0.640096	0.387022	0.477577	0.721161	0.42456	Fig1ABEF
chr1	31783155	31863155	-0.0157	0.545504	0.476889	0.841828	0.397654	0.571834	0.449828	0.361652	0.451615	0.49952	0.436192	Fig1ABEF
chr1	31863155	31943155	-0.0153	0.61159	0.47248	0.579398	0.357154	0.670025	0.586423	0.334789	0.410257	0.678156	0.369156	Fig1ABEF
chr1	31943155	32023155	-0.01698	0.254177	0.464	0.600572	0.397031	0.443622	0.273191	0.402941	0.499312	0.289457	0.400991	Fig1ABEF
chr1	32023155	32103155	-0.01562	0.564665	0.419568	0.546675	0.378089	0.676735	0.582447	0.388515	0.428974	0.571884	0.412316	Fig1ABEF
chr1	32103155	32183155	-0.0165	0.187309	0.407357	0.283604	0.325376	0.229228	0.164426	0.294495	0.38822	0.236528	0.353851	Fig1ABEF
chr1	32183155	32263155	-0.01597	0.236189	0.449076	0.451071	0.344443	0.289273	0.215542	0.344739	0.375541	0.245625	0.37987	Fig1ABEF
chr1	32263155	32343155	-0.01648	0.370317	0.442293	0.612122	0.341203	0.396293	0.270351	0.350211	0.406634	0.250173	0.36334	Fig1ABEF
chr1	32343155	32423155	-0.01703	0.202951	0.417533	0.690402	0.3665	0.293158	0.220654	0.378068	0.460068	0.199312	0.373442	Fig1ABEF
chr1	32423155	32503155	-0.0191	0.237363	0.438562	0.66217	0.40563	0.279736	0.189984	0.393489	0.482709	0.18856	0.380788	Fig1ABEF
chr1	32503155	32583155	-0.01582	0.074298	0.425673	0.442088	0.35167	0.131391	0.0914422	0.355185	0.407238	0.0847695	0.436192	Fig1ABEF
chr1	32583155	32663155	-0.01744	0.238145	0.413123	0.62688	0.368618	0.310465	0.278018	0.342251	0.431087	0.337424	0.381094	Fig1ABEF
chr1	32663155	32743155	-0.01823	0.220157	0.423299	0.3606	0.40887	0.303754	0.24962	0.405677	0.462784	0.229498	0.429458	Fig1ABEF
chr1	32743155	32823155	-0.0145	0.475507	0.475193	1.05742	0.474294	0.519914	0.392463	0.452936	0.55033	0.492903	0.463435	Fig1ABEF
chr1	32823155	32903155	-0.01656	0.405511	0.444328	0.664095	0.447252	0.435498	0.261547	0.425576	0.516821	0.394488	0.437417	Fig1ABEF
chr1	32903155	32983155	-0.01716	0.535337	0.471802	0.925883	0.413979	0.559119	0.498389	0.401698	0.483312	0.552862	0.414459	Fig1ABEF
chr1	32983155	33063155	-0.01279	0.598294	0.485369	0.657678	0.46582	0.631172	0.543542	0.437017	0.509274	0.636805	0.436498	Fig1ABEF
chr1	33063155	33143155	-0.01585	0.245574	0.480281	0.42733	0.462081	0.335895	0.326295	0.459651	0.539462	0.323365	0.439865	Fig1ABEF
chr1	33143155	33223155	-0.01594	0.680022	0.486726	1.19794	0.489248	0.77987	0.70456	0.469352	0.562405	0.824538	0.455783	Fig1ABEF
chr1	33223155	33303155	-0.01791	0.65304	0.450433	0.751999	0.485634	0.653777	0.494129	0.505418	0.568443	0.535495	0.461905	Fig1ABEF
chr1	33303155	33383155	-0.01569	0.520477	0.551848	0.731466	0.52439	0.554174	0.398143	0.5773	0.670177	0.457755	0.5219	Fig1ABEF
chr1	33383155	33463155	-0.01277	0.825099	0.530819	0.734033	0.488376	0.910202	0.799977	0.493976	0.53584	0.988702	0.475067	Fig1ABEF
chr1	33463155	33543155	-0.01098	0.308141	0.32324	0.0744299	0.39404	0.251127	0.293069	0.320612	0.310334	0.216679	0.379564	Fig1ABEF
chr1	33543155	33623155	-0.00056	0.586563	0.283217	0.116136	0.375348	0.422783	0.373436	0.299221	0.275014	0.373813	0.332118	Fig1ABEF
chr1	33623155	33703155	0.01051	0.338251	0.163146	0.0744299	0.223439	0.291745	0.360089	0.240024	0.185355	0.298967	0.260185	Fig1ABEF
chr1	33703155	33783155	0.01319	0.12396	0.133977	0.0384982	0.149167	0.120442	0.153634	0.176349	0.141884	0.121158	0.153968	Fig1ABEF
chr1	33783155	33863155	0.0187	0.481764	0.241497	0.0757132	0.297711	0.378633	0.368609	0.309916	0.251165	0.359753	0.337934	Fig1ABEF
chr1	33863155	33943155	0.01827	0.142339	0.200456	0.0474812	0.247241	0.145872	0.179477	0.253952	0.185355	0.12612	0.227738	Fig1ABEF
chr1	33943155	34023155	0.02305	0.163456	0.176035	0.0519726	0.218205	0.18967	0.236841	0.249227	0.186865	0.153412	0.234166	Fig1ABEF
chr1	34023155	34103155	0.02694	0.245966	0.220807	0.10972	0.301076	0.269493	0.324875	0.288277	0.195921	0.18856	0.25743	Fig1ABEF
chr1	34103155	34183155	0.0262	0.111838	0.113965	0.0449146	0.152532	0.108786	0.119272	0.132573	0.100828	0.0847695	0.147234	Fig1ABEF
chr1	34183155	34263155	0.02355	0.0797726	0.176714	0.0500477	0.160756	0.0717	0.102234	0.171623	0.126186	0.0930397	0.17264	Fig1ABEF
chr1	34263155	34343155	0.02163	0.425454	0.282199	0.114211	0.359147	0.418898	0.354126	0.326581	0.323315	0.383737	0.379258	Fig1ABEF
chr1	34343155	34423155	0.01821	1.01084	0.412106	0.571057	0.472923	0.939871	1.00359	0.441992	0.479388	1.0255	0.461905	Fig1ABEF
chr1	34423155	34503155	0.02137	0.438358	0.189263	0.146293	0.256837	0.449273	0.556037	0.263653	0.251769	0.492076	0.277939	Fig1ABEF
chr1	34503155	34583155	0.02039	0.341771	0.264562	0.072505	0.308802	0.286447	0.329135	0.297977	0.306108	0.348589	0.308549	Fig1ABEF
chr1	34583155	34663155	0.01462	0.453218	0.377848	0.181583	0.365503	0.357441	0.502932	0.471839	0.460068	0.568989	0.349566	Fig1ABEF
chr1	34663155	34743155	0.01647	0.163456	0.449416	0.0808463	0.413855	0.162826	0.307269	0.404682	0.451313	0.273743	0.359055	Fig1ABEF
chr1	34743155	34823155	0.01906	0.193175	0.258117	0.044273	0.302571	0.165652	0.239965	0.293003	0.278939	0.197244	0.294468	Fig1ABEF
chr1	34823155	34903155	0.0205	0.245966	0.220807	0.0641637	0.237022	0.210155	0.615673	0.240272	0.220675	0.416404	0.238146	Fig1ABEF
chr1	34903155	34983155	0.00581	0.918558	0.448737	0.472245	0.478032	0.777045	0.951908	0.415129	0.506255	1.00814	0.449967	Fig1ABEF
chr1	34983155	35063155	0.00419	0.555671	0.555579	0.418989	0.514047	0.564064	0.530478	0.454179	0.547311	0.631016	0.468639	Fig1ABEF
chr1	35063155	35143155	-0.00167	0.842305	0.606457	0.393324	0.57324	0.901725	0.529627	0.447464	0.569651	0.816682	0.500779	Fig1ABEF
chr1	35143155	35223155	0.00513	0.772308	0.545404	0.220082	0.53436	0.768215	0.920102	0.473331	0.547009	0.886565	0.461598	Fig1ABEF
chr1	35223155	35303155	0.00543	0.84426	0.488761	0.216232	0.49361	0.808127	0.887444	0.464875	0.511086	0.90021	0.427621	Fig1ABEF
chr1	35303155	35383155	0.00423	0.583044	0.51386	0.171959	0.533238	0.501547	0.522243	0.485519	0.577198	0.456515	0.44813	Fig1ABEF
chr1	35383155	35463155	0.00235	0.383612	0.527427	0.19185	0.511305	0.33201	0.287674	0.505666	0.549123	0.278705	0.458537	Fig1ABEF
chr1	35463155	35543155	0.0017	0.611199	0.52641	0.278471	0.500962	0.586669	0.674741	0.499946	0.529802	0.707101	0.456701	Fig1ABEF
chr1	35543155	35623155	0.00365	0.177924	0.583053	0.126403	0.586076	0.228169	0.250756	0.610381	0.676818	0.182771	0.528328	Fig1ABEF
chr1	35623155	35703155	0.00889	0.323001	0.516913	0.110362	0.526633	0.33095	0.427109	0.527057	0.56633	0.417645	0.508126	Fig1ABEF
chr1	35703155	35783155	0.00588	0.148987	0.492831	0.0494061	0.480525	0.193202	0.273759	0.508154	0.570858	0.258444	0.467414	Fig1ABEF
chr1	35783155	35863155	0.01871	0.52165	0.335111	0.472245	0.425195	0.566889	0.804237	0.441743	0.407842	0.823711	0.373442	Fig1ABEF
chr1	35863155	35943155	0.0167	0.593993	0.504702	0.155918	0.506819	0.529097	0.682409	0.543722	0.565726	0.651691	0.453334	Fig1ABEF
chr1	35943155	36023155	0.02453	0.402382	0.35648	0.0917541	0.440647	0.451392	0.471694	0.42085	0.392446	0.397383	0.385686	Fig1ABEF
chr1	36023155	36103155	0.02728	0.549805	0.305263	0.166826	0.420708	0.549229	0.608858	0.400205	0.362862	0.540044	0.346811	Fig1ABEF
chr1	36103155	36183155	0.02744	0.197476	0.225895	0.0506893	0.230916	0.147285	0.184304	0.314394	0.220374	0.118264	0.224371	Fig1ABEF
chr1	36183155	36263155	0.03058	0.143121	0.119053	0.0500477	0.14493	0.121502	0.183736	0.187293	0.129205	0.106685	0.140806	Fig1ABEF
chr1	36263155	36343155	0.03193	0.138038	0.202152	0.0455562	0.178951	0.12468	0.174081	0.263653	0.174186	0.156307	0.216413	Fig1ABEF
chr1	36343155	36423155	0.03461	0.184963	0.380562	0.0590306	0.324005	0.133157	0.199923	0.44821	0.428068	0.223295	0.362728	Fig1ABEF
chr1	36423155	36503155	0.02938	0.140384	0.222164	0.0365733	0.231788	0.122914	0.187428	0.323597	0.23577	0.14142	0.252226	Fig1ABEF
chr1	36503155	36583155	0.03436	0.104408	0.134994	0.0449146	0.153155	0.100663	0.155622	0.215399	0.168752	0.0917991	0.1405	Fig1ABEF
chr1	36583155	36663155	0.03615	0.122005	0.222503	0.0474812	0.244998	0.120089	0.166697	0.307429	0.188676	0.0909721	0.243655	Fig1ABEF
chr1	36663155	36743155	0.03204	0.342553	0.161111	0.0808463	0.197768	0.260663	0.447272	0.287531	0.212827	0.38291	0.222228	Fig1ABEF
chr1	36743155	36823155	0.03121	0.226804	0.189263	0.0699385	0.223314	0.216513	0.265239	0.299719	0.240298	0.210476	0.239064	Fig1ABEF
chr1	36823155	36903155	0.03435	0.176751	0.160772	0.0391399	0.19702	0.160707	0.213838	0.22908	0.14279	0.130669	0.175701	Fig1ABEF
chr1	36903155	36983155	0.03407	0.333559	0.327649	0.134744	0.414353	0.405829	0.41007	0.391002	0.329655	0.284495	0.337628	Fig1ABEF
chr1	36983155	37063155	0.03369	0.398472	0.334772	0.0731466	0.448623	0.404416	0.437616	0.408164	0.307919	0.279533	0.373442	Fig1ABEF
chr1	37063155	37143155	0.03383	0.328084	0.313404	0.0763548	0.408621	0.40265	0.414614	0.398464	0.320296	0.327086	0.370381	Fig1ABEF
chr1	37143155	37223155	0.03036	0.87046	0.284234	0.168109	0.424447	0.729009	0.905335	0.441494	0.38671	0.940734	0.422418	Fig1ABEF
chr1	37223155	37303155	0.02585	0.741807	0.284234	0.37215	0.380208	0.650952	0.739489	0.354439	0.363465	0.785255	0.379564	Fig1ABEF
chr1	37303155	37383155	0.02355	0.144295	0.420585	0.0500477	0.428933	0.164945	0.199923	0.43453	0.425049	0.184839	0.348648	Fig1ABEF
chr1	37383155	37463155	0.03072	0.4016	0.216398	0.0763548	0.225931	0.272319	0.307269	0.270866	0.196223	0.218747	0.249777	Fig1ABEF
chr1	37463155	37543155	0.02867	0.193566	0.235053	0.0487644	0.260824	0.2151	0.232297	0.253206	0.219166	0.211303	0.268449	Fig1ABEF
chr1	37543155	37623155	0.02485	0.238927	0.429404	0.0904709	0.383199	0.266668	0.3138	0.414383	0.397578	0.318816	0.407419	Fig1ABEF
chr1	37623155	37703155	0.02384	0.267864	0.242515	0.051331	0.295468	0.217926	0.318344	0.300962	0.246033	0.277465	0.300896	Fig1ABEF
chr1	37703155	37783155	0.02308	0.667509	0.381579	0.805255	0.411238	0.651658	0.826388	0.364886	0.36256	0.796833	0.341913	Fig1ABEF
chr1	37783155	37863155	0.01642	0.355848	0.413123	0.249597	0.39566	0.297749	0.377412	0.403936	0.406936	0.372986	0.3814	Fig1ABEF
chr1	37863155	37943155	0.03098	0.202169	0.162468	0.0789214	0.200883	0.188257	0.299317	0.238034	0.182035	0.170366	0.219474	Fig1ABEF
chr1	37943155	38023155	0.02984	0.211554	0.175018	0.0468395	0.205619	0.224637	0.257572	0.274348	0.223694	0.221641	0.229575	Fig1ABEF
chr1	38023155	38103155	0.03304	0.161109	0.109895	0.0365733	0.119134	0.139162	0.197368	0.149735	0.101734	0.115369	0.107441	Fig1ABEF
chr1	38103155	38183155	0.02837	0.132954	0.309334	0.0571057	0.323382	0.18084	0.228606	0.329815	0.314561	0.175328	0.322323	Fig1ABEF
chr1	38183155	38263155	0.01557	0.247139	0.381918	0.0648054	0.386314	0.208742	0.295341	0.37185	0.318183	0.256789	0.326302	Fig1ABEF
chr1	38263155	38343155	0.0098	0.551369	0.425334	0.260505	0.485385	0.435498	0.323456	0.44224	0.390031	0.309719	0.449354	Fig1ABEF
chr1	38343155	38423155	0.01514	0.245966	0.458234	0.0673719	0.49174	0.229935	0.377412	0.415626	0.414182	0.365956	0.434968	Fig1ABEF
chr1	38423155	38503155	0.01001	0.141948	0.464679	0.0808463	0.475789	0.175895	0.16187	0.390256	0.358635	0.119091	0.389971	Fig1ABEF
chr1	38503155	38583155	0.00852	0.156808	0.462644	0.0776381	0.44314	0.15329	0.177489	0.378068	0.310938	0.132323	0.404358	Fig1ABEF
chr1	38583155	38663155	0.01592	0.2925	0.324258	0.079563	0.370612	0.316116	0.34589	0.33852	0.268675	0.349829	0.340077	Fig1ABEF
chr1	38663155	38743155	0.00969	0.326911	0.514199	0.309911	0.506694	0.326712	0.525651	0.520341	0.511387	0.482152	0.461598	Fig1ABEF
chr1	38743155	38823155	0.0217	0.326911	0.442293	0.0975289	0.416845	0.362032	0.334815	0.409906	0.374937	0.420126	0.3814	Fig1ABEF
chr1	38823155	38903155	0.02532	0.247139	0.364281	0.0763548	0.337838	0.224283	0.324592	0.324094	0.306712	0.281187	0.33273	Fig1ABEF
chr1	38903155	38983155	0.0196	0.280768	0.497579	0.147577	0.446754	0.362739	0.306133	0.478804	0.438936	0.326673	0.477516	Fig1ABEF
chr1	38983155	39063155	0.01693	0.267864	0.334772	0.110362	0.348929	0.271966	0.267227	0.35618	0.330258	0.261752	0.352627	Fig1ABEF
chr1	39063155	39143155	0.0156	0.61902	0.562024	0.193774	0.571122	0.552055	0.84939	0.512879	0.614933	0.801382	0.518227	Fig1ABEF
chr1	39143155	39223155	0.01942	0.39417	0.407696	0.0744299	0.480649	0.345079	0.32232	0.404185	0.420219	0.353137	0.416296	Fig1ABEF
chr1	39223155	39303155	0.01719	0.266691	0.46841	0.0789214	0.522895	0.242297	0.238545	0.484773	0.500218	0.218747	0.498636	Fig1ABEF
chr1	39303155	39383155	0.02407	0.219375	0.354106	0.0487644	0.336342	0.189316	0.266375	0.319119	0.298259	0.239422	0.316507	Fig1ABEF
chr1	39383155	39463155	0.03143	0.220548	0.274059	0.051331	0.32251	0.209449	0.255016	0.29947	0.245128	0.169539	0.318038	Fig1ABEF
chr1	39463155	39543155	0.02889	0.505617	0.222842	0.079563	0.272788	0.372981	0.493845	0.283054	0.255392	0.447831	0.282224	Fig1ABEF
chr1	39543155	39623155	0.02754	0.164238	0.233357	0.0538975	0.264687	0.145872	0.224346	0.296236	0.2406	0.196417	0.258654	Fig1ABEF
chr1	39623155	39703155	0.02187	0.278031	0.274398	0.051331	0.351795	0.245122	0.249052	0.327328	0.3049	0.2357	0.314058	Fig1ABEF
chr1	39703155	39783155	0.00993	0.497015	0.399895	0.181583	0.448	0.461282	0.611413	0.429058	0.40905	0.454447	0.439865	Fig1ABEF
chr1	39783155	39863155	0.01422	0.346463	0.394807	0.0885459	0.460461	0.353202	0.378832	0.419606	0.451313	0.417645	0.426091	Fig1ABEF
chr1	39863155	39943155	0.02582	0.208817	0.171626	0.0340068	0.264937	0.207683	0.325159	0.230074	0.202261	0.245625	0.232636	Fig1ABEF
chr1	39943155	40023155	0.01218	0.116922	0.134655	0.0429897	0.168483	0.121148	0.163006	0.172121	0.150337	0.0822884	0.178456	Fig1ABEF
chr1	40023155	40103155	0.00961	0.110274	0.503346	0.0757132	0.485883	0.134217	0.157894	0.496463	0.48935	0.12488	0.462517	Fig1ABEF
chr1	40103155	40183155	-0.00305	0.360932	0.569147	0.251522	0.546572	0.347904	0.32374	0.482037	0.576896	0.315508	0.526185	Fig1ABEF
chr1	40183155	40263155	-0.00127	0.38635	0.606118	0.296436	0.606139	0.600444	0.398711	0.52059	0.599537	0.385391	0.499249	Fig1ABEF
chr1	40263155	40343155	0.00049	0.518913	0.460269	0.127686	0.495853	0.427728	0.486177	0.461144	0.459464	0.39945	0.438641	Fig1ABEF
chr1	40343155	40423155	0.00137	0.175578	0.534211	0.127044	0.506321	0.209802	0.15903	0.450697	0.503237	0.173674	0.531695	Fig1ABEF
chr1	40423155	40503155	-0.0081	0.277249	0.498936	0.499194	0.545824	0.405123	0.382524	0.525565	0.577801	0.361821	0.52741	Fig1ABEF
chr1	40503155	40583155	-0.00585	0.366015	0.488422	0.547317	0.528876	0.433732	0.416886	0.48925	0.550934	0.441215	0.487617	Fig1ABEF
chr1	40583155	40663155	-0.0037	0.116922	0.495884	0.175809	0.481273	0.183665	0.15761	0.437515	0.425351	0.130669	0.492821	Fig1ABEF
chr1	40663155	40743155	-0.00025	0.497797	0.464679	0.622388	0.452735	0.522033	0.293069	0.459651	0.458558	0.44535	0.446906	Fig1ABEF
chr1	40743155	40823155	-0.00365	0.129435	0.45586	0.132819	0.479403	0.179427	0.148807	0.436271	0.428974	0.127774	0.43007	Fig1ABEF
chr1	40823155	40903155	-0.01333	0.159936	0.40193	0.167467	0.412982	0.186138	0.183452	0.375083	0.395163	0.16499	0.427621	Fig1ABEF
chr1	40903155	40983155	-0.00895	0.243228	0.47655	0.355467	0.481771	0.318235	0.28597	0.459651	0.475162	0.304757	0.482107	Fig1ABEF
chr1	40983155	41063155	-0.01019	0.451263	0.425673	0.406156	0.479154	0.282562	0.223494	0.455672	0.488746	0.309719	0.476291	Fig1ABEF
chr1	41063155	41143155	-0.00885	0.674548	0.438562	1.10939	0.444635	0.726184	0.609709	0.451195	0.463992	0.849762	0.413541	Fig1ABEF
chr1	41143155	41223155	-0.01809	0.39417	0.456878	0.537692	0.471926	0.383931	0.363213	0.503428	0.530104	0.382496	0.441702	Fig1ABEF
chr1	41223155	41303155	-0.01459	0.171276	0.373778	0.269488	0.380956	0.195321	0.187428	0.392246	0.430483	0.155893	0.400072	Fig1ABEF
chr1	41303155	41383155	-0.01623	0.550978	0.483673	0.708368	0.45934	0.542165	0.560581	0.437763	0.497199	0.5326	0.460374	Fig1ABEF
chr1	41383155	41463155	-0.01351	0.0758622	0.445685	0.104587	0.386563	0.110552	0.111889	0.402692	0.41871	0.0926262	0.408949	Fig1ABEF
chr1	41463155	41543155	-0.0172	0.533773	0.450094	0.772531	0.426441	0.488832	0.35441	0.422591	0.449502	0.411442	0.407113	Fig1ABEF
chr1	41543155	41623155	-0.01678	0.117313	0.42262	0.343276	0.375597	0.172363	0.145683	0.356926	0.406634	0.150518	0.376809	Fig1ABEF
chr1	41623155	41703155	-0.01761	0.0891576	0.45586	0.583248	0.417593	0.203444	0.117001	0.436271	0.506255	0.107099	0.446293	Fig1ABEF
chr1	41703155	41783155	-0.01559	0.110665	0.462305	0.377924	0.413481	0.164592	0.130348	0.408164	0.465501	0.119091	0.392726	Fig1ABEF
chr1	41783155	41863155	-0.01338	0.0813368	0.422281	0.250239	0.366998	0.122208	0.1241	0.389759	0.433804	0.0951072	0.406194	Fig1ABEF
chr1	41863155	41943155	-0.01426	0.073907	0.45586	0.22329	0.417718	0.11691	0.146251	0.395728	0.449804	0.131083	0.417214	Fig1ABEF
chr1	41943155	42023155	-0.00993	0.107146	0.472819	0.226498	0.424945	0.146579	0.141991	0.443981	0.491161	0.102964	0.438641	Fig1ABEF
chr1	42023155	42103155	-0.00495	0.114575	0.484351	0.213024	0.472674	0.283975	0.314652	0.491986	0.527689	0.257203	0.448436	Fig1ABEF
chr1	42103155	42183155	-0.00927	0.323783	0.459252	0.310552	0.459589	0.328831	0.250472	0.443484	0.475765	0.308478	0.449354	Fig1ABEF
chr1	42183155	42263155	-0.01172	0.224067	0.46434	0.189925	0.466318	0.234526	0.1826	0.435276	0.508972	0.18732	0.460068	Fig1ABEF
chr1	42263155	42343155	-0.01141	0.316353	0.492492	0.318252	0.498221	0.461635	0.324308	0.466118	0.526481	0.356445	0.492208	Fig1ABEF
chr1	42343155	42423155	-0.014	0.251831	0.524036	0.230989	0.510682	0.255718	0.264671	0.451443	0.485426	0.270435	0.471394	Fig1ABEF
chr1	42423155	42503155	-0.00909	0.234234	0.476889	0.127044	0.492239	0.186844	0.141423	0.42856	0.525576	0.150104	0.487005	Fig1ABEF
chr1	42503155	42583155	-0.00975	0.092677	0.513182	0.138594	0.513922	0.119029	0.157894	0.473829	0.520746	0.131083	0.482719	Fig1ABEF
chr1	42583155	42663155	-0.00625	0.241664	0.542012	0.181583	0.557788	0.273732	0.251892	0.527803	0.567235	0.215439	0.495882	Fig1ABEF
chr1	42663155	42743155	-0.00024	0.128653	0.31103	0.0923958	0.298833	0.174129	0.174365	0.279323	0.280448	0.171606	0.280693	Fig1ABEF
chr1	42743155	42823155	-0.00402	0.314398	0.487743	0.095604	0.471926	0.284328	0.25672	0.44622	0.447388	0.201379	0.463435	Fig1ABEF
chr1	42823155	42903155	0.00402	0.157199	0.260491	0.0506893	0.242132	0.137396	0.188564	0.244252	0.204072	0.141834	0.21978	Fig1ABEF
chr1	42903155	42983155	0.00258	0.162674	0.469767	0.177092	0.478656	0.318235	0.233717	0.440002	0.46369	0.219574	0.439559	Fig1ABEF
chr1	42983155	43063155	-0.00208	0.203342	0.481977	0.106512	0.480649	0.200619	0.262967	0.474326	0.533123	0.204274	0.494963	Fig1ABEF
chr1	43063155	43143155	0.00757	0.271774	0.26524	0.0667303	0.225931	0.253952	0.253028	0.228333	0.195015	0.237355	0.220698	Fig1ABEF
chr1	43143155	43223155	0.00601	0.236189	0.473837	0.0680135	0.501585	0.222517	0.208727	0.475819	0.492973	0.21089	0.439253	Fig1ABEF
chr1	43223155	43303155	0.00559	0.500143	0.410071	0.216232	0.428809	0.405476	0.430517	0.389012	0.45252	0.485047	0.451191	Fig1ABEF
chr1	43303155	43383155	-0.00151	0.506009	0.479942	0.163617	0.480774	0.406536	0.644639	0.461144	0.505048	0.600002	0.448436	Fig1ABEF
chr1	43383155	43463155	0.00158	0.267473	0.449755	0.103304	0.448249	0.209802	0.300737	0.41488	0.437728	0.222468	0.425173	Fig1ABEF
chr1	43463155	43543155	0.00359	0.147814	0.452468	0.0718634	0.411113	0.149758	0.187428	0.397469	0.327843	0.109167	0.336404	Fig1ABEF
chr1	43543155	43623155	-0.00056	0.306968	0.491813	0.29002	0.49037	0.33307	0.487029	0.532032	0.497199	0.420953	0.45364	Fig1ABEF
chr1	43623155	43703155	-0.00116	0.767225	0.487404	0.409365	0.452237	0.605742	0.691212	0.453184	0.462784	0.729017	0.454864	Fig1ABEF
chr1	43703155	43783155	0.00543	0.339816	0.354445	0.132177	0.379211	0.30446	0.314936	0.338023	0.371314	0.354378	0.342526	Fig1ABEF
chr1	43783155	43863155	0.01484	0.385568	0.367334	0.233556	0.36812	0.390642	0.380252	0.374586	0.334787	0.41475	0.31865	Fig1ABEF
chr1	43863155	43943155	0.01867	0.288198	0.346304	0.211099	0.309924	0.293864	0.308972	0.341256	0.314259	0.279533	0.321711	Fig1ABEF
chr1	43943155	44023155	0.02353	0.23267	0.225895	0.0558224	0.224187	0.228169	0.201627	0.250968	0.232147	0.148863	0.240594	Fig1ABEF
chr1	44023155	44103155	0.01427	0.212727	0.324936	0.0648054	0.318148	0.200972	0.191972	0.342003	0.307919	0.140593	0.378951	Fig1ABEF
chr1	44103155	44183155	0.00482	0.144686	0.15738	0.0468395	0.135459	0.121148	0.16471	0.168141	0.16211	0.130256	0.162539	Fig1ABEF
chr1	44183155	44263155	-0.00344	0.51422	0.421942	0.285529	0.43317	0.418545	0.437048	0.390753	0.495388	0.444936	0.451191	Fig1ABEF
chr1	44263155	44343155	-0.00621	1.49808	0.474176	1.1819	0.503704	1.56186	1.43241	0.456667	0.542481	1.74584	0.466802	Fig1ABEF
chr1	44343155	44423155	-0.00744	1.57707	0.438562	1.21398	0.539593	1.65051	1.52754	0.456418	0.563915	1.6284	0.4466	Fig1ABEF
chr1	44423155	44503155	-0.00722	1.13989	0.42262	0.75649	0.465695	1.19312	1.17881	0.399956	0.502331	1.31331	0.430682	Fig1ABEF
chr1	44503155	44583155	-0.01029	0.105581	0.383614	0.108437	0.34519	0.168831	0.307269	0.360906	0.414483	0.274157	0.367626	Fig1ABEF
chr1	44583155	44663155	-0.00911	0.373054	0.362924	0.253447	0.353166	0.322474	0.260412	0.336033	0.376446	0.296486	0.332424	Fig1ABEF
chr1	44663155	44743155	-0.01196	0.507573	0.400234	0.331085	0.387934	0.44115	0.352706	0.334541	0.437728	0.362234	0.400991	Fig1ABEF
chr1	44743155	44823155	-0.011	0.211945	0.383614	0.229064	0.308553	0.32424	0.268647	0.297729	0.36588	0.2663	0.346811	Fig1ABEF
chr1	44823155	44903155	-0.01544	0.863421	0.425673	0.506252	0.467689	0.84486	0.54127	0.323348	0.466709	0.851416	0.416602	Fig1ABEF
chr1	44903155	44983155	-0.01342	0.858729	0.460948	0.497911	0.491242	0.99709	0.89426	0.413139	0.507765	1.09291	0.486086	Fig1ABEF
chr1	44983155	45063155	-0.01133	0.852472	0.473498	0.740449	0.450617	0.836736	0.714499	0.453433	0.495086	0.940734	0.417826	Fig1ABEF
chr1	45063155	45143155	-0.01249	0.812977	0.488422	1.50528	0.431675	0.916913	0.784074	0.420103	0.492067	1.0408	0.422418	Fig1ABEF
chr1	45143155	45223155	-0.00641	0.91934	0.421603	1.02341	0.426067	0.927862	0.73097	0.40319	0.534632	0.891527	0.412316	Fig1ABEF
chr1	45223155	45303155	-0.01247	0.547459	0.382597	0.44658	0.387062	0.51285	0.402119	0.319119	0.444672	0.469333	0.418132	Fig1ABEF
chr1	45303155	45383155	-0.00836	0.139993	0.33138	0.0891876	0.340704	0.14234	0.168685	0.339515	0.385201	0.148863	0.392726	Fig1ABEF
chr1	45383155	45463155	-0.00847	0.177142	0.344609	0.0891876	0.303693	0.150111	0.171809	0.319617	0.297957	0.153826	0.341913	Fig1ABEF
chr1	45463155	45543155	-0.01191	0.202169	0.318152	0.0885459	0.293349	0.129272	0.202195	0.265145	0.30007	0.231565	0.344362	Fig1ABEF
chr1	45543155	45623155	-0.00687	1.08045	0.396164	0.40744	0.42993	0.876295	0.857626	0.377073	0.459766	1.04866	0.390889	Fig1ABEF
chr1	45623155	45703155	-0.01186	0.701139	0.400573	0.51331	0.400271	0.617397	0.700868	0.389261	0.470331	0.604138	0.434049	Fig1ABEF
chr1	45703155	45783155	-0.01131	0.890012	0.382597	0.669869	0.39429	0.814484	0.749713	0.38752	0.441351	1.02385	0.420275	Fig1ABEF
chr1	45783155	45863155	-0.0065	0.373054	0.262866	0.162334	0.272164	0.293511	0.327999	0.270866	0.270788	0.224536	0.30059	Fig1ABEF
chr1	45863155	45943155	-0.01246	0.148596	0.357837	0.0834128	0.375971	0.15223	0.24962	0.357921	0.402408	0.169952	0.377421	Fig1ABEF
chr1	45943155	46023155	-0.0158	0.60025	0.516913	0.553733	0.493984	0.607861	0.654011	0.45592	0.520746	0.666991	0.460986	Fig1ABEF
chr1	46023155	46103155	-0.01119	0.376574	0.469767	0.322744	0.481148	0.442916	0.395019	0.45791	0.507463	0.442869	0.487617	Fig1ABEF
chr1	46103155	46183155	-0.01207	0.406684	0.475193	0.412573	0.460586	0.423136	0.426541	0.431545	0.505652	0.479671	0.424866	Fig1ABEF
chr1	46583155	46663155	-0.00736	0.737114	0.448059	0.206607	0.493485	0.687685	0.647479	0.473083	0.45403	0.766233	0.464659	Fig1ABEF
chr1	46743155	46823155	-0.00742	0.33004	0.401591	0.166826	0.404757	0.280089	0.267227	0.406672	0.423238	0.219987	0.39395	Fig1ABEF
chr1	46823155	46903155	-0.00139	0.111447	0.242176	0.0551808	0.245621	0.132804	0.209863	0.268379	0.227619	0.218747	0.266307	Fig1ABEF
chr1	46903155	46983155	-0.00675	0.911128	0.396164	0.384982	0.476786	0.84274	0.985418	0.457164	0.468822	0.965959	0.488229	Fig1ABEF
chr1	46983155	47063155	-0.01485	0.741807	0.495205	0.243181	0.518907	0.737486	0.712511	0.507905	0.588065	0.780706	0.499555	Fig1ABEF
chr1	47063155	47143155	-0.0093	0.920513	0.471802	0.410006	0.480525	0.921858	1.09759	0.472088	0.554858	1.05486	0.465884	Fig1ABEF
chr1	47143155	47223156	-0.01396	1.11993	0.458568	0.407435	0.465066	0.886526	1.00727	0.457407	0.584435	1.12887	0.483019	Fig1ABEF
chr1	47223156	47303156	-0.01725	0.564274	0.395147	0.642279	0.398277	0.549229	0.671334	0.436768	0.508067	0.717439	0.374054	Fig1ABEF
chr1	47303156	47383156	-0.01828	0.186918	0.48096	0.143727	0.445507	0.249008	0.234853	0.435773	0.512595	0.308892	0.490372	Fig1ABEF
chr1	47383156	47463156	-0.01695	0.152897	0.450094	0.222006	0.413356	0.184018	0.176637	0.367124	0.451917	0.150518	0.433131	Fig1ABEF
chr1	47463156	47543156	-0.01704	0.376183	0.459252	0.516518	0.40239	0.430907	0.433073	0.336282	0.441049	0.446177	0.414153	Fig1ABEF
chr1	47543156	47623156	-0.01674	0.602596	0.489778	0.957323	0.456723	0.731128	0.423417	0.395479	0.504444	0.577259	0.440171	Fig1ABEF
chr1	47623156	47703156	-0.01616	0.60025	0.444328	1.04715	0.431799	0.69157	0.486461	0.426322	0.509576	0.514406	0.420581	Fig1ABEF
chr1	47703156	47783156	-0.01653	0.68276	0.455182	0.970156	0.411487	0.763976	0.645207	0.420103	0.511086	0.750933	0.418132	Fig1ABEF
chr1	47783156	47863156	-0.01179	0.604551	0.388363	0.845678	0.359147	0.525212	0.531614	0.353693	0.412974	0.564027	0.390277	Fig1ABEF
chr1	47863156	47943156	-0.0159	0.524779	0.380901	0.981705	0.352418	0.566183	0.541838	0.36215	0.44437	0.621918	0.382012	Fig1ABEF
chr1	47943156	48023156	-0.01582	0.668291	0.391416	1.44497	0.36488	0.776338	0.702856	0.28579	0.419012	0.858446	0.343138	Fig1ABEF
chr1	48023156	48103156	-0.01561	0.642091	0.439579	1.35193	0.404882	0.750201	0.388487	0.320861	0.436521	0.717439	0.411092	Fig1ABEF
chr1	48103156	48183156	-0.01543	0.147032	0.433135	0.783439	0.402764	0.315763	0.141707	0.366627	0.500822	0.173674	0.423336	Fig1ABEF
chr1	48183156	48263156	-0.01733	0.644437	0.442971	1.2005	0.390053	0.782696	0.486745	0.343992	0.458558	0.61034	0.432825	Fig1ABEF
chr1	48263156	48343156	-0.01356	0.678849	0.423638	1.4193	0.409618	0.834264	0.916694	0.384535	0.493878	0.999453	0.43711	Fig1ABEF
chr1	48343156	48423156	-0.01542	0.923642	0.445006	1.538	0.41211	0.879827	0.54269	0.37583	0.445577	0.708756	0.382931	Fig1ABEF
chr1	48423156	48503156	-0.01383	0.779738	0.44772	0.953473	0.416471	0.694395	0.545814	0.393241	0.499614	0.741423	0.427009	Fig1ABEF
chr1	48503156	48583156	-0.01651	0.546286	0.417533	0.492136	0.414976	0.685565	0.575916	0.388515	0.462483	0.691802	0.430682	Fig1ABEF
chr1	48583156	48663156	-0.01442	0.500925	0.4311	0.231631	0.422328	0.470112	0.419442	0.384784	0.460068	0.364715	0.487617	Fig1ABEF
chr1	48663156	48743156	-0.01147	1.15748	0.448059	0.816163	0.454231	1.02393	1.15126	0.425078	0.506557	1.21448	0.453028	Fig1ABEF
chr1	48743156	48823156	-0.01645	0.885319	0.4311	1.02854	0.434043	0.851924	0.609142	0.399459	0.55667	0.75755	0.437417	Fig1ABEF
chr1	48823156	48903156	-0.01478	0.443442	0.421603	1.05036	0.392171	0.570068	0.470558	0.345982	0.476067	0.482979	0.415683	Fig1ABEF
chr1	48903156	48983156	-0.01603	0.647566	0.417533	1.10105	0.386189	0.770334	0.642651	0.344987	0.462784	0.816268	0.383237	Fig1ABEF
chr1	48983156	49063156	-0.01729	0.517349	0.380562	1.24991	0.32575	0.64742	0.423701	0.305439	0.408446	0.614062	0.357524	Fig1ABEF
chr1	49063156	49143156	-0.01642	0.208425	0.395825	0.662811	0.34519	0.351436	0.209011	0.351703	0.40905	0.203033	0.370687	Fig1ABEF
chr1	49143156	49223156	-0.01766	0.28155	0.414141	0.907917	0.353041	0.427375	0.249052	0.337277	0.433804	0.3122	0.357524	Fig1ABEF
chr1	49223156	49303156	-0.01575	0.540811	0.413462	0.993896	0.357403	0.653071	0.444148	0.36787	0.457652	0.636391	0.393032	Fig1ABEF
chr1	49303156	49383156	-0.01567	0.841914	0.398538	1.02983	0.376594	0.83391	1.07317	0.34051	0.437125	1.11854	0.388441	Fig1ABEF
chr1	49383156	49463156	-0.01371	0.536901	0.39379	0.633296	0.359895	0.562651	0.535874	0.319617	0.387314	0.583876	0.389359	Fig1ABEF
chr1	49463156	49543156	-0.01669	0.392997	0.384632	0.280395	0.350673	0.380399	0.38508	0.330312	0.358333	0.465198	0.377727	Fig1ABEF
chr1	49543156	49623156	-0.01598	0.349201	0.352749	0.567207	0.34868	0.381105	0.327147	0.325338	0.399389	0.376707	0.377115	Fig1ABEF
chr1	49623156	49703156	-0.0161	0.520477	0.461965	1.09977	0.362886	0.61104	0.402971	0.36016	0.485124	0.549141	0.409255	Fig1ABEF
chr1	49703156	49783156	-0.01492	0.681195	0.450094	0.825787	0.35653	0.668258	0.534454	0.367373	0.417804	0.681464	0.401297	Fig1ABEF
chr1	49783156	49863156	-0.01713	0.462994	0.405661	0.477378	0.359023	0.541459	0.438184	0.32882	0.434106	0.511925	0.370993	Fig1ABEF
chr1	49863156	49943156	-0.01464	0.660079	0.407018	0.347767	0.352917	0.648126	0.618229	0.321109	0.397578	0.699658	0.39395	Fig1ABEF
chr1	49943156	50023156	-0.01431	0.394562	0.42669	0.350976	0.363509	0.416425	0.364349	0.294495	0.381276	0.377121	0.394563	Fig1ABEF
chr1	50023156	50103156	-0.01547	0.173623	0.398538	0.207249	0.323258	0.198146	0.136879	0.300962	0.382182	0.131083	0.368238	Fig1ABEF
chr1	50103156	50183156	-0.01659	0.714825	0.408714	1.68237	0.346686	0.813425	0.695188	0.347475	0.4172	0.779052	0.367014	Fig1ABEF
chr1	50183156	50263156	-0.01363	0.380484	0.450772	0.864927	0.351047	0.439383	0.205603	0.29549	0.403918	0.271676	0.372829	Fig1ABEF
chr1	50263156	50343156	-0.01575	0.416069	0.413462	0.863644	0.348056	0.530863	0.318628	0.322353	0.422332	0.390767	0.383849	Fig1ABEF
chr1	50343156	50423156	-0.01667	0.826663	0.442632	1.25761	0.401268	0.892189	0.464595	0.342251	0.438936	0.677742	0.414765	Fig1ABEF
chr1	50423156	50503156	-0.01657	0.29641	0.454843	0.934224	0.370612	0.436911	0.200207	0.334789	0.45886	0.284495	0.42854	Fig1ABEF
chr1	50503156	50583156	-0.01516	0.159545	0.409053	0.390757	0.320018	0.217219	0.16613	0.32683	0.392748	0.159615	0.389971	Fig1ABEF
chr1	50583156	50663156	-0.00953	0.0703876	0.39379	0.338784	0.295966	0.120442	0.157894	0.355185	0.345051	0.08601	0.356606	Fig1ABEF
chr1	50663156	50743156	-0.01403	0.326129	0.430082	0.762907	0.361391	0.372275	0.31096	0.430799	0.491463	0.355618	0.425479	Fig1ABEF
chr1	50743156	50823156	-0.0201	0.4278	0.390059	0.643562	0.361764	0.442562	0.335099	0.367124	0.399691	0.381256	0.373748	Fig1ABEF
chr1	50823156	50903156	-0.01419	0.297583	0.428726	0.441446	0.374475	0.300575	0.250472	0.385033	0.423238	0.234046	0.382625	Fig1ABEF
chr1	50903156	50983156	-0.01383	0.130999	0.355802	0.0648054	0.315531	0.117616	0.158462	0.308922	0.30158	0.136458	0.317732	Fig1ABEF
chr1	50983156	51063156	-0.01479	0.0598294	0.421603	0.202757	0.402639	0.120442	0.095702	0.414631	0.462784	0.0760858	0.415071	Fig1ABEF
chr1	51063156	51143156	-0.01802	0.118486	0.417533	0.238047	0.407624	0.129272	0.136879	0.367622	0.430181	0.128188	0.388134	Fig1ABEF
chr1	51143156	51223156	-0.01513	0.139993	0.457556	0.162976	0.437532	0.185431	0.152498	0.432789	0.466709	0.157961	0.451191	Fig1ABEF
chr1	51223156	51303156	-0.01403	0.37149	0.46841	0.229706	0.478032	0.407595	0.230593	0.443484	0.496293	0.257203	0.460986	Fig1ABEF
chr1	51303156	51383156	-0.01284	0.231888	0.385989	0.137952	0.430304	0.258897	0.252744	0.417367	0.454634	0.202206	0.450273	Fig1ABEF
chr1	51383156	51463156	-0.00543	0.6679	0.496223	0.241256	0.484388	0.53934	0.527355	0.473331	0.518934	0.540044	0.464353	Fig1ABEF
chr1	51463156	51543156	-0.00055	0.0903307	0.395486	0.0532559	0.404882	0.11797	0.141707	0.38553	0.381276	0.0930397	0.388441	Fig1ABEF
chr1	51543156	51623156	-0.00471	0.213118	0.355802	0.116136	0.371983	0.194261	0.171525	0.317627	0.301882	0.145142	0.427009	Fig1ABEF
chr1	51623156	51703156	0.00633	0.452827	0.448737	0.186716	0.440647	0.405829	0.383944	0.375083	0.363465	0.394902	0.48976	Fig1ABEF
chr1	51703156	51783156	0.01084	0.421934	0.419228	0.148218	0.458592	0.406536	0.331123	0.385779	0.348069	0.271676	0.427927	Fig1ABEF
chr1	51783156	51863156	0.00477	0.130999	0.412106	0.0436313	0.415475	0.120795	0.145115	0.381799	0.336598	0.105858	0.368544	Fig1ABEF
chr1	51863156	51943156	0.01037	0.243228	0.365638	0.093679	0.391299	0.239118	0.231445	0.358419	0.275618	0.21089	0.355688	Fig1ABEF
chr1	51943156	52023156	0.00482	0.093068	0.406	0.0769965	0.369117	0.122208	0.112741	0.384286	0.375239	0.0769128	0.407113	Fig1ABEF
chr1	52023156	52103156	0.00743	0.244401	0.314082	0.0846961	0.381579	0.225343	0.280006	0.39921	0.355616	0.243144	0.397317	Fig1ABEF
chr1	52103156	52183156	0.01586	0.0860293	0.203509	0.0455562	0.231415	0.111259	0.167265	0.244501	0.19894	0.0971748	0.238146	Fig1ABEF
chr1	52183156	52263156	0.01336	0.182226	0.173661	0.0802047	0.188297	0.156469	0.245077	0.203958	0.188676	0.152999	0.19621	Fig1ABEF
chr1	52263156	52343156	0.00442	0.328084	0.442632	0.127044	0.453732	0.394174	0.543258	0.48527	0.463388	0.524744	0.450273	Fig1ABEF
chr1	52343156	52423156	0.0052	0.504053	0.490796	0.231631	0.51791	0.581371	0.498956	0.531783	0.537349	0.401518	0.514248	Fig1ABEF
chr1	52423156	52503156	0.00035	0.287416	0.42703	0.136027	0.406377	0.273378	0.310108	0.435773	0.422634	0.291111	0.387522	Fig1ABEF
chr1	52503156	52583156	0.0017	0.314398	0.482316	0.0808463	0.48202	0.327065	0.41007	0.486265	0.53433	0.371745	0.475373	Fig1ABEF
chr1	52583156	52663156	0.00387	0.651085	0.33138	0.338143	0.391797	0.563711	0.776691	0.385033	0.350786	0.670299	0.403133	Fig1ABEF
chr1	52663156	52743156	0.00425	0.357413	0.394468	0.1726	0.373229	0.323886	0.322604	0.411398	0.434709	0.355618	0.385992	Fig1ABEF
chr1	52743156	52823156	0.00495	0.307359	0.419228	0.0821296	0.359895	0.205917	0.285402	0.414383	0.395767	0.231565	0.382012	Fig1ABEF
chr1	52823156	52903156	0.0094	0.499752	0.341556	0.201474	0.325252	0.387463	0.419442	0.357672	0.365277	0.425088	0.364565	Fig1ABEF
chr1	52903156	52983156	0.01165	0.832529	0.339521	0.303494	0.446006	0.904198	0.917262	0.370606	0.390333	0.744731	0.402827	Fig1ABEF
chr1	52983156	53063156	0.00139	0.428191	0.474854	0.205324	0.459464	0.38711	0.409786	0.468357	0.501727	0.379188	0.470169	Fig1ABEF
chr1	53063156	53143156	-0.0054	0.68276	0.402948	0.497911	0.421955	0.631879	0.73097	0.404185	0.442558	0.738115	0.445681	Fig1ABEF
chr1	53143156	53223156	-0.00272	0.230324	0.346304	0.111645	0.311793	0.193555	0.331407	0.321855	0.32724	0.263406	0.286815	Fig1ABEF
chr1	53223156	53303156	0.00234	0.890403	0.333755	0.467754	0.344692	0.751261	0.815313	0.304942	0.326032	0.784014	0.330894	Fig1ABEF
chr1	53303156	53383156	0.00175	0.626841	0.313065	0.137952	0.298459	0.491304	0.674457	0.304196	0.310334	0.608686	0.325384	Fig1ABEF
chr1	53383156	53463156	-0.00198	0.692927	0.474854	0.198266	0.514296	0.531922	0.5691	0.513128	0.559387	0.635151	0.516696	Fig1ABEF
chr1	53543156	53623156	-0.00131	1.21731	0.407696	0.383057	0.486506	1.00875	1.09021	0.499448	0.505954	1.18553	0.494963	Fig1ABEF
chr1	53703156	53783156	0.00601	0.32652	0.292375	0.0898292	0.338586	0.299515	0.44074	0.370855	0.268976	0.268368	0.352321	Fig1ABEF
chr1	53783156	53863156	0.00385	0.083683	0.422959	0.0603139	0.432921	0.0971306	0.176921	0.487758	0.433502	0.127774	0.423336	Fig1ABEF
chr1	53863156	53943156	0.0008	0.0985426	0.360211	0.0699385	0.378962	0.106667	0.136595	0.395479	0.348673	0.10255	0.431295	Fig1ABEF
chr1	53943156	54023156	-0.0026	0.305013	0.527767	0.193774	0.517038	0.301635	0.338791	0.563123	0.58233	0.268781	0.53292	Fig1ABEF
chr1	54023156	54103156	-0.00618	0.353502	0.53896	0.192491	0.503579	0.4136	0.368609	0.517854	0.557575	0.291111	0.541797	Fig1ABEF
chr1	54103156	54183156	-0.00112	0.284288	0.497579	0.234839	0.508688	0.342253	0.227754	0.562377	0.55667	0.226603	0.497106	Fig1ABEF
chr1	54183156	54263156	0.00073	0.262389	0.484691	0.157843	0.448747	0.338014	0.340211	0.474575	0.543689	0.28036	0.456701	Fig1ABEF
chr1	54263156	54343156	-0.00108	0.853645	0.491474	0.606347	0.505074	0.76221	0.861602	0.464875	0.488143	0.939494	0.468945	Fig1ABEF
chr1	54343156	54423156	0.00601	0.353502	0.332059	0.235481	0.360518	0.405476	0.366053	0.369114	0.321504	0.32171	0.374972	Fig1ABEF
chr1	54423156	54503156	0.01885	0.363278	0.287287	0.0859794	0.336467	0.292805	0.3794	0.364388	0.341428	0.322951	0.355688	Fig1ABEF
chr1	54503156	54583156	0.01164	0.480982	0.264222	0.105229	0.305687	0.408302	0.488165	0.357424	0.349881	0.491663	0.299978	Fig1ABEF
chr1	54583156	54663156	0.01093	0.629187	0.550153	0.107153	0.540964	0.534395	0.665938	0.552427	0.585952	0.671953	0.555571	Fig1ABEF
chr1	54663156	54743156	0.00606	0.161891	0.470106	0.0699385	0.42993	0.152583	0.210999	0.464129	0.451313	0.183185	0.4466	Fig1ABEF
chr1	54743156	54823156	0.00857	0.151724	0.500632	0.11742	0.440772	0.237705	0.215826	0.460895	0.435313	0.184012	0.431295	Fig1ABEF
chr1	54823156	54903156	0.01097	0.2401	0.466375	0.114211	0.457969	0.206976	0.239965	0.493976	0.459162	0.185666	0.467414	Fig1ABEF
chr1	54903156	54983156	0.01506	0.15016	0.43924	0.0660886	0.41697	0.182606	0.240249	0.470347	0.399993	0.16499	0.413847	Fig1ABEF
chr1	54983156	55063156	0.02133	0.340207	0.138047	0.0609555	0.160133	0.263842	0.38082	0.177344	0.159092	0.28036	0.154274	Fig1ABEF
chr1	55063156	55143156	0.02496	0.314789	0.21979	0.0609555	0.245247	0.316116	0.485041	0.280815	0.241807	0.272503	0.230187	Fig1ABEF
chr1	55143156	55223156	0.01324	0.37892	0.169252	0.0519726	0.248487	0.319295	0.297613	0.264648	0.192902	0.252654	0.259266	Fig1ABEF
chr1	55223156	55303156	0.00175	0.315962	0.303568	0.0814879	0.317027	0.263842	0.35441	0.351952	0.369805	0.254722	0.359361	Fig1ABEF
chr1	55303156	55383156	-0.00337	0.39026	0.449755	0.183508	0.464948	0.385344	0.44784	0.487012	0.542179	0.391594	0.45915	Fig1ABEF
chr1	55383156	55463156	-0.00856	0.286243	0.416854	0.151426	0.436036	0.286447	0.29165	0.386774	0.421427	0.283254	0.442008	Fig1ABEF
chr1	55463156	55543156	-0.01081	0.399645	0.508772	0.210457	0.490494	0.495189	0.545246	0.460895	0.513802	0.532187	0.490984	Fig1ABEF
chr1	55543156	55623156	-0.01231	0.0977605	0.488422	0.127686	0.458218	0.13351	0.142843	0.44821	0.486633	0.123226	0.449048	Fig1ABEF
chr1	55623156	55703156	-0.01521	0.0879845	0.495205	0.133461	0.48713	0.105607	0.103653	0.468357	0.512897	0.0760858	0.465272	Fig1ABEF
chr1	55703156	55783156	-0.01138	0.353502	0.462305	0.618538	0.464325	0.363798	0.339927	0.471093	0.473048	0.312613	0.426703	Fig1ABEF
chr1	55783156	55863156	-0.01262	0.229933	0.498597	0.400382	0.4804	0.2702	0.275747	0.478306	0.526783	0.294005	0.472006	Fig1ABEF
chr1	55863156	55943156	-0.0096	0.198649	0.387006	0.19185	0.40077	0.26031	0.185724	0.371601	0.405729	0.222468	0.399766	Fig1ABEF
chr1	55943156	56023156	-0.0093	0.083292	0.428386	0.188641	0.416845	0.121855	0.0888864	0.391251	0.415691	0.0880776	0.478128	Fig1ABEF
chr1	56023156	56103156	-0.01643	0.490367	0.477907	0.98748	0.471179	0.581018	0.466299	0.463134	0.548821	0.504895	0.490372	Fig1ABEF
chr1	56103156	56183156	-0.0165	0.311661	0.470784	0.707084	0.414228	0.329891	0.293921	0.393241	0.452822	0.247692	0.426703	Fig1ABEF
chr1	56183156	56263156	-0.01413	0.0825099	0.47248	0.354184	0.411362	0.128919	0.12268	0.4012	0.446181	0.112061	0.405276	Fig1ABEF
chr1	56263156	56343156	-0.01366	0.12005	0.469088	0.508177	0.43641	0.195674	0.145683	0.437515	0.483614	0.117437	0.437723	Fig1ABEF
chr1	56343156	56423156	-0.01495	0.211554	0.468071	0.378566	0.444137	0.306933	0.251892	0.431296	0.483916	0.223709	0.490372	Fig1ABEF
chr1	56423156	56503156	-0.01246	0.358195	0.476211	0.619822	0.462455	0.47541	0.384796	0.453931	0.505954	0.425915	0.467108	Fig1ABEF
chr1	56503156	56583156	-0.01519	0.115357	0.462644	0.303494	0.458592	0.149758	0.173797	0.479052	0.551538	0.171606	0.479352	Fig1ABEF
chr1	56583156	56663156	-0.01189	0.109883	0.488422	0.1803	0.447875	0.149051	0.127508	0.452936	0.505954	0.115783	0.471088	Fig1ABEF
chr1	56663156	56743156	-0.00561	0.269819	0.56372	0.179017	0.542709	0.445035	0.330839	0.5676	0.597424	0.325019	0.560775	Fig1ABEF
chr1	56743156	56823156	-0.01157	0.523605	0.488082	0.663453	0.503579	0.486359	0.563988	0.457413	0.495991	0.555757	0.459762	Fig1ABEF
chr1	56823156	56903156	-0.01022	0.0594384	0.481638	0.0911125	0.46096	0.0837089	0.095134	0.457164	0.479086	0.0545833	0.394563	Fig1ABEF
chr1	56903156	56983156	-0.00427	0.0782084	0.34393	0.0667303	0.332853	0.0830025	0.117853	0.292505	0.266561	0.0814614	0.278857	Fig1ABEF
chr1	56983156	57063156	-0.00658	0.177142	0.439919	0.0846961	0.484014	0.205564	0.155054	0.445971	0.450407	0.160442	0.44262	Fig1ABEF
chr1	57063156	57143156	-0.01054	0.440704	0.534889	0.372791	0.516165	0.433379	0.410638	0.512382	0.540066	0.435012	0.505065	Fig1ABEF
chr1	57143156	57223156	-0.01124	0.332386	0.459591	0.295795	0.487503	0.31435	0.326579	0.412642	0.488444	0.32047	0.457619	Fig1ABEF
chr1	57223156	57303156	-0.0075	0.332386	0.506059	0.10972	0.502831	0.310818	0.343334	0.466367	0.492067	0.274984	0.476903	Fig1ABEF
chr1	57303156	57383156	0.00151	0.680022	0.342234	0.613405	0.368992	0.633291	0.746021	0.336033	0.33539	0.755896	0.347117	Fig1ABEF
chr1	57383156	57463156	0.00729	0.169712	0.311708	0.119986	0.310796	0.167065	0.209295	0.320861	0.314259	0.158788	0.326608	Fig1ABEF
chr1	57463156	57543156	0.00327	0.559581	0.55931	0.316327	0.553925	0.484593	0.551209	0.52059	0.590782	0.504895	0.510574	Fig1ABEF
chr1	57543156	57623156	0.00043	0.755884	0.503006	0.473528	0.520776	0.614219	0.73097	0.480545	0.533727	0.761685	0.48578	Fig1ABEF
chr1	57623156	57703156	-0.00018	0.470424	0.514878	0.211099	0.532615	0.4136	0.430233	0.547204	0.595612	0.397383	0.511187	Fig1ABEF
chr1	57703156	57783156	0.00012	0.154071	0.52641	0.111003	0.524639	0.156469	0.166981	0.549691	0.580518	0.167885	0.477822	Fig1ABEF
chr1	57783156	57863156	0.0039	0.177533	0.57627	0.0718634	0.525262	0.149051	0.221506	0.534021	0.539764	0.183598	0.503534	Fig1ABEF
chr1	57863156	57943156	0.00417	0.0840741	0.564398	0.0757132	0.528627	0.102429	0.140003	0.521336	0.52467	0.0984153	0.475373	Fig1ABEF
chr1	57943156	58023156	0.01083	0.452827	0.253708	0.105229	0.318522	0.315056	0.350718	0.301708	0.287995	0.282427	0.290795	Fig1ABEF
chr1	58023156	58103156	0.00714	0.1877	0.426012	0.0879043	0.431176	0.143047	0.235989	0.424332	0.384597	0.202206	0.414153	Fig1ABEF
chr1	58103156	58183156	0.01044	0.302276	0.430761	0.0840545	0.468188	0.281855	0.303009	0.423834	0.425653	0.307238	0.441702	Fig1ABEF
chr1	58183156	58263156	0.01142	0.136083	0.436188	0.134744	0.452735	0.218279	0.210431	0.426322	0.402408	0.202206	0.412316	Fig1ABEF
chr1	58263156	58343156	0.01286	0.503662	0.34834	0.488928	0.376345	0.46764	0.656283	0.329317	0.345051	0.665337	0.373136	Fig1ABEF
chr1	58343156	58423156	0.0255	0.235016	0.192994	0.0449146	0.24101	0.225343	0.329987	0.26614	0.221279	0.251827	0.274878	Fig1ABEF
chr1	58423156	58503156	0.03431	0.20256	0.0712281	0.051331	0.119508	0.203798	0.400131	0.163912	0.125885	0.236941	0.131317	Fig1ABEF
chr1	58503156	58583156	0.02163	0.670637	0.147205	0.250239	0.192659	0.567949	0.67247	0.216643	0.205581	0.673194	0.194986	Fig1ABEF
chr1	58583156	58663156	0.02027	1.14771	0.246585	0.291303	0.403885	1.06738	1.21601	0.396225	0.393654	1.35631	0.405276	Fig1ABEF
chr1	58663156	58743156	0.01528	1.15357	0.233696	0.213024	0.424198	0.966008	1.14331	0.409159	0.389729	1.15535	0.448742	Fig1ABEF
chr1	58743156	58823156	0.0145	1.80153	0.31103	0.982347	0.461209	1.70173	1.91773	0.356678	0.384899	1.9468	0.415071	Fig1ABEF
chr1	58823156	58903156	0.01446	1.07732	0.421942	0.318252	0.496102	1.06173	1.16603	0.421347	0.467615	1.34763	0.426703	Fig1ABEF
chr1	58903156	58983156	0.02481	0.6941	0.247942	0.411931	0.312914	0.658369	0.333963	0.251465	0.231241	0.433772	0.28804	Fig1ABEF
chr1	58983156	59063156	0.02037	0.186136	0.353088	0.144368	0.343196	0.205917	0.219234	0.385281	0.380673	0.179463	0.375278	Fig1ABEF
chr1	59063156	59143156	0.03027	0.19904	0.313404	0.0551808	0.296216	0.170243	0.230877	0.31514	0.315164	0.205928	0.34375	Fig1ABEF
chr1	59143156	59223156	0.02418	0.122787	0.162468	0.0532559	0.199263	0.11797	0.1241	0.212166	0.17328	0.112475	0.199577	Fig1ABEF
chr1	59223156	59303156	0.03045	0.202169	0.220129	0.0564641	0.292353	0.19638	0.220654	0.287282	0.230939	0.215852	0.293244	Fig1ABEF
chr1	59303156	59383156	0.03097	0.608853	0.230983	0.300928	0.348306	0.537927	0.620501	0.335784	0.299768	0.642594	0.337934	Fig1ABEF
chr1	59383156	59463156	0.03598	0.360932	0.328667	0.0718634	0.423325	0.400178	0.494697	0.38553	0.353503	0.487941	0.366707	Fig1ABEF
chr1	59463156	59543156	0.03852	0.127871	0.232339	0.0519726	0.266058	0.123974	0.180045	0.280566	0.212827	0.150104	0.252226	Fig1ABEF
chr1	59543156	59623156	0.03283	0.230324	0.231661	0.0699385	0.301076	0.246182	0.270635	0.341256	0.245732	0.269608	0.291713	Fig1ABEF
chr1	59623156	59703156	0.03787	0.130608	0.0966668	0.0340068	0.121128	0.128566	0.170957	0.136304	0.100527	0.0963477	0.114481	Fig1ABEF
chr1	59703156	59783156	0.04137	0.141166	0.153988	0.0667303	0.172346	0.140928	0.211283	0.215897	0.148526	0.161269	0.177844	Fig1ABEF
chr1	59783156	59863156	0.03139	0.245966	0.163146	0.0648054	0.161255	0.200619	0.242805	0.214902	0.17328	0.167471	0.169273	Fig1ABEF
chr1	59863156	59943156	0.03087	0.116922	0.222164	0.0417064	0.236275	0.128212	0.200775	0.287282	0.20377	0.164577	0.25039	Fig1ABEF
chr1	59943156	60023156	0.02464	0.338251	0.213006	0.0750716	0.237272	0.252893	0.413194	0.279572	0.255392	0.329981	0.248859	Fig1ABEF
chr1	60023156	60103156	0.02642	0.524388	0.207918	0.116778	0.24911	0.488479	0.588411	0.248978	0.230939	0.545419	0.25896	Fig1ABEF
chr1	60103156	60183156	0.02666	0.115357	0.21572	0.0622388	0.19378	0.101369	0.246496	0.277582	0.226713	0.16499	0.220086	Fig1ABEF
chr1	60183156	60263156	0.01931	0.147032	0.143813	0.0468395	0.126736	0.118323	0.149659	0.192268	0.146413	0.127361	0.149377	Fig1ABEF
chr1	60263156	60343156	0.0222	0.362887	0.217076	0.197624	0.200509	0.223224	0.304997	0.248978	0.212525	0.253481	0.23386	Fig1ABEF
chr1	60343156	60423156	0.01863	0.957662	0.189603	0.11742	0.287866	0.642122	0.79231	0.27982	0.242109	0.771195	0.328139	Fig1ABEF
chr1	60423156	60503156	0.01527	0.210381	0.122445	0.0564641	0.150662	0.151877	0.197652	0.170877	0.112602	0.140593	0.14754	Fig1ABEF
chr1	60503156	60583156	0.01029	0.54785	0.177731	0.0853378	0.261447	0.378986	0.53417	0.259424	0.221883	0.351897	0.247635	Fig1ABEF
chr1	60583156	60663156	0.00207	0.508355	0.541673	0.170034	0.532864	0.439383	0.425405	0.542976	0.540368	0.352724	0.454864	Fig1ABEF
chr1	60663156	60743156	0.0052	0.843087	0.461287	0.686552	0.511555	0.64742	0.797706	0.512631	0.532217	0.787736	0.498024	Fig1ABEF
chr1	60743156	60823156	0.00784	0.494668	0.477568	0.10202	0.56514	0.547463	0.583583	0.552676	0.584443	0.621918	0.523431	Fig1ABEF
chr1	60823156	60903156	0.009	0.471206	0.38124	0.0705801	0.456474	0.321767	0.331123	0.482783	0.436521	0.270022	0.454864	Fig1ABEF
chr1	60903156	60983156	-0.00177	0.270601	0.514538	0.0840545	0.483765	0.208389	0.214974	0.507159	0.502331	0.182771	0.462517	Fig1ABEF
chr1	60983156	61063156	-0.00382	0.12748	0.492492	0.149501	0.503081	0.181546	0.118705	0.494971	0.598329	0.0864235	0.462823	Fig1ABEF
chr1	61063156	61143156	-0.00557	0.0793816	0.494188	0.11357	0.528004	0.144106	0.138015	0.509397	0.506859	0.0889046	0.522512	Fig1ABEF
chr1	61143156	61223156	-0.00757	0.387914	0.469427	0.304778	0.496102	0.317529	0.276315	0.501687	0.548821	0.276638	0.470781	Fig1ABEF
chr1	61223156	61303156	-0.007	0.0512265	0.472141	0.166826	0.49361	0.0992498	0.0962699	0.451941	0.545802	0.0744317	0.462823	Fig1ABEF
chr1	61303156	61383156	-0.00374	0.4278	0.455182	0.285529	0.456848	0.43903	0.351286	0.469849	0.490859	0.348175	0.465272	Fig1ABEF
chr1	61383156	61463156	-0.003	0.213118	0.4891	0.277829	0.464948	0.288566	0.276599	0.466616	0.465501	0.260511	0.451497	Fig1ABEF
chr1	61553426	61633426	-0.00429	0.446179	0.547439	0.408723	0.504701	0.398059	0.31664	0.488255	0.575386	0.338251	0.499249	Fig1ABEF
chr1	61633426	61713426	-0.00493	0.240882	0.471462	0.24703	0.470555	0.229228	0.215826	0.443484	0.523765	0.21089	0.486086	Fig1ABEF
chr1	61713426	61793426	-0.01176	0.128653	0.4311	0.157843	0.388682	0.160354	0.153634	0.364886	0.405427	0.116196	0.404664	Fig1ABEF
chr1	61793426	61873426	-0.00712	0.0610026	0.473498	0.182225	0.41697	0.0971306	0.0971219	0.407418	0.479388	0.0818749	0.416908	Fig1ABEF
chr1	61873426	61953426	-0.00551	0.119268	0.457217	0.155918	0.452112	0.154349	0.162438	0.424083	0.425653	0.133564	0.435886	Fig1ABEF
chr1	61953426	62033426	-0.00606	0.0660861	0.457217	0.114211	0.440398	0.0967774	0.105925	0.434778	0.462784	0.0636805	0.433131	Fig1ABEF
chr1	62033426	62113426	-0.00678	0.242837	0.476211	0.221365	0.497224	0.2702	0.268363	0.468854	0.527387	0.247692	0.47874	Fig1ABEF
chr1	62113426	62193426	-0.00212	0.0821188	0.472819	0.0660886	0.430179	0.113731	0.107913	0.448956	0.438332	0.0835289	0.447824	Fig1ABEF
chr1	62193426	62273426	-0.00209	0.236189	0.498936	0.198908	0.476039	0.190023	0.186576	0.468357	0.517425	0.162509	0.452722	Fig1ABEF
chr1	62273426	62353426	-0.00488	0.211554	0.491474	0.168109	0.493236	0.348964	0.31948	0.474824	0.477577	0.258857	0.511799	Fig1ABEF
chr1	62353426	62433426	-0.00289	0.0758622	0.46841	0.0660886	0.485011	0.109139	0.114161	0.470098	0.487841	0.105031	0.507207	Fig1ABEF
chr1	62433426	62513426	-0.00607	0.0719518	0.491813	0.0981705	0.474543	0.135983	0.144263	0.467362	0.521651	0.113715	0.473536	Fig1ABEF
chr1	62513426	62593426	-0.00648	0.47668	0.493509	0.456204	0.520527	0.433379	0.542974	0.477809	0.553047	0.49249	0.494657	Fig1ABEF
chr1	62593426	62673426	0.00182	0.166584	0.511147	0.10972	0.515293	0.210508	0.182033	0.500692	0.528293	0.15672	0.501085	Fig1ABEF
chr1	62673426	62753426	0.01016	0.252613	0.33172	0.0962456	0.348929	0.271612	0.220938	0.338272	0.304297	0.225363	0.313752	Fig1ABEF
chr1	62753426	62833426	0.01528	0.0606115	0.360889	0.0500477	0.398277	0.110905	0.111605	0.36787	0.320296	0.0781533	0.335485	Fig1ABEF
chr1	62833426	62913426	0.00325	0.198258	0.603743	0.200832	0.573988	0.26914	0.272907	0.57531	0.593801	0.198485	0.559856	Fig1ABEF
chr1	62913426	62993426	0.01281	0.127871	0.497579	0.101379	0.488126	0.231701	0.205603	0.509397	0.49418	0.155893	0.48425	Fig1ABEF
chr1	62993426	63073426	0.01851	0.301885	0.4311	0.133461	0.404633	0.303401	0.321468	0.465123	0.423842	0.258857	0.411398	Fig1ABEF
chr1	63073426	63153426	0.03901	0.172059	0.129907	0.0526143	0.214217	0.25925	0.233717	0.210922	0.136752	0.162096	0.173865	Fig1ABEF
chr1	63153426	63233426	0.04607	0.240882	0.0932749	0.0577474	0.16624	0.250774	0.429097	0.207191	0.133432	0.321297	0.148152	Fig1ABEF
chr1	63233426	63313426	0.0428	0.245966	0.12448	0.0628805	0.16624	0.247595	0.299885	0.244003	0.207996	0.191868	0.159478	Fig1ABEF
chr1	63313426	63393426	0.02909	0.489585	0.503685	0.143085	0.471926	0.464814	0.853366	0.510392	0.53101	0.688907	0.50384	Fig1ABEF
chr1	63393426	63473426	0.03729	0.156808	0.346304	0.0712217	0.423201	0.176601	0.353558	0.396723	0.334485	0.199312	0.376503	Fig1ABEF
chr1	63473426	63553426	0.04082	0.0727338	0.392772	0.0590306	0.317027	0.104548	0.179761	0.277084	0.225506	0.0872505	0.304875	Fig1ABEF
chr1	63553426	63633426	0.03425	0.210772	0.343252	0.11742	0.341203	0.225343	0.236273	0.280566	0.278939	0.30393	0.352627	Fig1ABEF
chr1	63633426	63713426	0.02041	0.257697	0.421942	0.134102	0.421207	0.235939	0.294489	0.403439	0.420521	0.245211	0.442926	Fig1ABEF
chr1	63713426	63793426	0.02126	0.105581	0.374796	0.0782797	0.338087	0.128566	0.159598	0.325835	0.343541	0.138112	0.329363	Fig1ABEF
chr1	63793426	63873426	0.01663	0.78052	0.554223	0.610197	0.528253	0.720532	0.713363	0.507656	0.559387	0.738942	0.508738	Fig1ABEF
chr1	63873426	63953426	0.01741	0.317917	0.508094	0.218798	0.507193	0.342253	0.365201	0.473331	0.502331	0.335356	0.500473	Fig1ABEF
chr1	63953426	64033426	0.02166	0.121614	0.430761	0.0538975	0.443015	0.165652	0.178057	0.419109	0.421729	0.14969	0.419969	Fig1ABEF
chr1	64033426	64113426	0.02976	0.165802	0.413802	0.0545392	0.382326	0.166711	0.263535	0.411149	0.339617	0.215025	0.358749	Fig1ABEF
chr1	64113426	64193426	0.02489	0.37149	0.475872	0.529992	0.464325	0.377926	0.294773	0.452936	0.451615	0.447417	0.419051	Fig1ABEF
chr1	64193426	64273426	0.02418	0.817278	0.557275	0.410648	0.555918	0.716647	0.673321	0.538001	0.59199	0.770782	0.525267	Fig1ABEF
chr1	64273426	64353426	0.02872	0.21781	0.452129	0.111645	0.471303	0.245829	0.293921	0.439256	0.461275	0.262579	0.466496	Fig1ABEF
chr1	64353426	64433426	0.02212	0.555671	0.440597	0.444013	0.458966	0.480002	0.533034	0.44224	0.475765	0.608273	0.45915	Fig1ABEF
chr1	64433426	64513426	0.01972	0.751583	0.47248	0.314402	0.498594	0.700047	0.720179	0.48154	0.50384	0.856378	0.487005	Fig1ABEF
chr1	64513426	64593426	0.0268	0.317135	0.223181	0.10587	0.24749	0.262076	0.283698	0.253206	0.227619	0.22743	0.228044	Fig1ABEF
chr1	64593426	64673426	0.02671	0.239709	0.311708	0.0667303	0.333227	0.173422	0.243657	0.347226	0.284372	0.203447	0.326915	Fig1ABEF
chr1	64673426	64753426	0.0335	0.0985426	0.185872	0.0667303	0.18082	0.0932454	0.137731	0.179085	0.141884	0.0905586	0.159172	Fig1ABEF
chr1	64753426	64833426	0.02517	0.120441	0.431778	0.0461979	0.430429	0.110905	0.161586	0.45219	0.408748	0.121158	0.387522	Fig1ABEF
chr1	64833426	64913426	0.01624	0.0586563	0.41855	0.0384982	0.374725	0.0568655	0.0905903	0.412393	0.35622	0.0616129	0.325078	Fig1ABEF
chr1	64913426	64993426	0.02177	0.393388	0.275076	0.430539	0.325625	0.373688	0.606018	0.32484	0.268373	0.583049	0.273041	Fig1ABEF
chr1	64993426	65073426	0.0238	0.253395	0.279825	0.0551808	0.359895	0.288919	0.390759	0.377571	0.337504	0.350656	0.360279	Fig1ABEF
chr1	65073426	65153426	0.01897	0.575614	0.34834	0.151426	0.400894	0.477529	0.483053	0.392992	0.385201	0.611167	0.392114	Fig1ABEF
chr1	65153426	65233426	0.01652	0.220548	0.176374	0.0449146	0.194528	0.181899	0.233433	0.20545	0.173582	0.163336	0.169273	Fig1ABEF
chr1	65233426	65313426	-0.00321	0.213509	0.227591	0.0615972	0.238144	0.128566	0.3138	0.256937	0.214638	0.229911	0.247635	Fig1ABEF
chr1	65313426	65393426	-0.01501	0.629578	0.469427	0.236123	0.461708	0.537574	0.591251	0.441992	0.514406	0.643834	0.489147	Fig1ABEF
chr1	65393426	65473426	-0.01703	0.670637	0.527427	0.554375	0.525013	0.623755	0.460903	0.549194	0.576292	0.549968	0.482719	Fig1ABEF
chr1	65473426	65553426	-0.0147	0.606506	0.444667	0.416423	0.468935	0.605389	0.423417	0.401698	0.515312	0.590905	0.44813	Fig1ABEF
chr1	65553426	65633426	-0.01848	0.607679	0.418211	0.802047	0.412858	0.61881	0.565124	0.329317	0.401201	0.638872	0.391195	Fig1ABEF
chr1	65633426	65713426	-0.01912	0.396126	0.380901	0.553091	0.351546	0.442209	0.357533	0.296983	0.390937	0.495385	0.351096	Fig1ABEF
chr1	65713426	65793426	-0.0208	0.680804	0.438562	0.712859	0.437656	0.580311	0.390191	0.358419	0.511387	0.590492	0.421805	Fig1ABEF
chr1	65793426	65873426	-0.01973	0.477071	0.350375	0.638429	0.347184	0.457397	0.157326	0.265643	0.389427	0.466025	0.318038	Fig1ABEF
chr1	65873426	65953426	-0.0192	0.501707	0.384971	1.07218	0.356655	0.547817	0.239681	0.282059	0.407842	0.675675	0.352015	Fig1ABEF
chr1	65953426	66033426	-0.01839	0.772308	0.394807	1.28648	0.410739	0.81625	0.584719	0.317876	0.431087	0.823711	0.397011	Fig1ABEF
chr1	66033426	66113426	-0.01506	0.579524	0.370047	0.84247	0.379585	0.615278	0.338507	0.282556	0.414182	0.483393	0.360585	Fig1ABEF
chr1	66113426	66193426	-0.0124	0.189264	0.414141	0.111645	0.354661	0.180133	0.198219	0.328322	0.350485	0.171606	0.363034	Fig1ABEF
chr1	66193426	66273426	-0.01577	0.155244	0.416176	0.173242	0.339583	0.18755	0.178057	0.312155	0.343843	0.175328	0.358137	Fig1ABEF
chr1	66273426	66353426	-0.01713	0.236972	0.417533	0.239331	0.38918	0.257838	0.212419	0.29748	0.388522	0.194763	0.393338	Fig1ABEF
chr1	66353426	66433426	-0.0167	0.0625667	0.417872	0.159126	0.423325	0.110199	0.0991097	0.337525	0.427766	0.0847695	0.418132	Fig1ABEF
chr1	66433426	66513426	-0.01363	0.0770353	0.41041	0.0872627	0.401144	0.110199	0.095134	0.304444	0.378559	0.105445	0.385686	Fig1ABEF
chr1	66513426	66593426	-0.01351	0.548632	0.505381	0.546033	0.495853	0.520267	0.440456	0.450697	0.58716	0.467266	0.519145	Fig1ABEF
chr1	66593426	66673426	-0.01172	0.370708	0.434152	0.21559	0.437532	0.335189	0.257856	0.391251	0.454332	0.268368	0.423336	Fig1ABEF
chr1	66673426	66753426	0.00936	0.117704	0.160772	0.0461979	0.170975	0.106314	0.197368	0.163912	0.155167	0.109994	0.175701	Fig1ABEF
chr1	66753426	66833426	0.00447	0.0981516	0.220129	0.0429897	0.225433	0.118323	0.105073	0.185801	0.193808	0.10834	0.232942	Fig1ABEF
chr1	66833426	66913426	-0.00569	0.317917	0.274737	0.0789214	0.313911	0.273732	0.314368	0.230821	0.281354	0.297313	0.309467	Fig1ABEF
chr1	66913426	66993426	-0.00239	0.492713	0.369369	0.21174	0.370737	0.471172	0.374856	0.294495	0.380371	0.533014	0.361198	Fig1ABEF
chr1	66993426	67073426	-0.00668	0.137647	0.301532	0.0667303	0.302571	0.101369	0.0817868	0.274846	0.306108	0.10131	0.308242	Fig1ABEF
chr1	67073426	67153426	-0.01627	0.261216	0.425673	0.454279	0.379709	0.339427	0.149375	0.344739	0.439238	0.339905	0.396705	Fig1ABEF
chr1	67153426	67233426	-0.01439	0.0887666	0.37717	0.114211	0.339209	0.127506	0.132336	0.283551	0.331466	0.0806344	0.383849	Fig1ABEF
chr1	67233426	67313426	-0.01341	0.663207	0.43517	0.471603	0.429307	0.6287	0.462323	0.346231	0.473954	0.601657	0.416296	Fig1ABEF
chr1	67313426	67393426	-0.01901	0.308923	0.395825	0.521651	0.368494	0.336602	0.216962	0.319119	0.411766	0.25803	0.390583	Fig1ABEF
chr1	67393426	67473426	-0.01965	0.163456	0.366655	0.18415	0.335969	0.217926	0.173513	0.306186	0.386408	0.189801	0.352321	Fig1ABEF
chr1	67473426	67553426	-0.01989	0.379702	0.380223	0.498552	0.374974	0.353909	0.304429	0.316881	0.387314	0.311786	0.358137	Fig1ABEF
chr1	67553426	67633426	-0.01755	0.705049	0.440258	1.07795	0.394913	0.749848	0.54553	0.315886	0.440747	0.548314	0.40497	Fig1ABEF
chr1	67633426	67713426	-0.01723	0.594384	0.419228	0.789855	0.421581	0.593733	0.498956	0.328074	0.448898	0.630602	0.383237	Fig1ABEF
chr1	67713426	67793426	-0.02016	0.667118	0.458234	1.15687	0.418091	0.666139	0.50492	0.341754	0.421125	0.751761	0.406807	Fig1ABEF
chr1	67793426	67873426	-0.01765	0.361323	0.413123	0.603139	0.389928	0.405123	0.363213	0.327825	0.435615	0.427982	0.377727	Fig1ABEF
chr1	67873426	67953426	-0.01193	0.654605	0.414141	0.565924	0.415973	0.518148	0.514292	0.333546	0.429276	0.651691	0.391195	Fig1ABEF
chr1	67953426	68033426	-0.01482	0.304231	0.496562	0.441446	0.469932	0.303401	0.528207	0.409408	0.467615	0.470574	0.494351	Fig1ABEF
chr1	68033426	68113426	-0.01692	0.129826	0.387345	0.189925	0.337713	0.132098	0.113593	0.301211	0.349579	0.10131	0.384155	Fig1ABEF
chr1	68113426	68193426	-0.01785	0.222503	0.442971	0.449146	0.368245	0.232407	0.12268	0.26813	0.359541	0.20262	0.391502	Fig1ABEF
chr1	68193426	68273426	-0.01664	0.204515	0.405661	0.421556	0.338461	0.229935	0.158178	0.275094	0.354107	0.174088	0.390583	Fig1ABEF
chr1	68273426	68353426	-0.01693	0.159936	0.380562	0.238689	0.346686	0.210155	0.112741	0.259424	0.329655	0.118677	0.389971	Fig1ABEF
chr1	68353426	68433426	-0.01758	0.238536	0.404304	0.386907	0.328616	0.245122	0.143979	0.225846	0.294033	0.15672	0.376503	Fig1ABEF
chr1	68433426	68513426	-0.01406	0.293673	0.388024	0.546033	0.328242	0.313644	0.271203	0.254699	0.324523	0.243144	0.35079	Fig1ABEF
chr1	68513426	68593426	-0.01669	0.401209	0.416854	0.521651	0.381828	0.444682	0.266375	0.316632	0.391842	0.26506	0.426397	Fig1ABEF
chr1	68593426	68673426	-0.01916	0.857164	0.404983	1.05036	0.406004	0.914794	0.421997	0.259673	0.395465	0.596281	0.415377	Fig1ABEF
chr1	68673426	68753426	-0.01611	0.0582653	0.393111	0.397815	0.325252	0.141634	0.0712795	0.244003	0.324825	0.065748	0.367014	Fig1ABEF
chr1	68753426	68833426	-0.01784	0.117313	0.370386	0.20789	0.287243	0.111612	0.0738353	0.260419	0.301882	0.0583049	0.353239	Fig1ABEF
chr1	68833426	68913426	-0.02028	0.123178	0.396503	0.334293	0.273535	0.15223	0.110469	0.231567	0.316372	0.103791	0.312222	Fig1ABEF
chr1	68913426	68993426	-0.01824	0.0789905	0.352071	0.222648	0.259454	0.118323	0.0920102	0.22112	0.278939	0.084356	0.314364	Fig1ABEF
chr1	68993426	69073426	-0.02178	0.0875934	0.365977	0.275904	0.287617	0.139162	0.0883184	0.250968	0.30641	0.084356	0.326915	Fig1ABEF
chr1	69073426	69153426	-0.01323	0.190046	0.361568	0.18415	0.28986	0.160354	0.106493	0.259424	0.268071	0.141007	0.314058	Fig1ABEF
chr1	69153426	69233426	-0.01526	0.429755	0.464	0.615972	0.418216	0.45775	0.279722	0.31713	0.401804	0.300208	0.423642	Fig1ABEF
chr1	69233426	69313426	-0.01729	0.341771	0.446702	0.464545	0.420335	0.387816	0.250188	0.310165	0.415087	0.302689	0.426397	Fig1ABEF
chr1	69313426	69393426	-0.02035	0.178706	0.413123	0.239972	0.408496	0.227109	0.21469	0.385281	0.407238	0.243971	0.422418	Fig1ABEF
chr1	69393426	69473426	-0.02102	0.295628	0.466714	0.318894	0.43317	0.355321	0.299885	0.4012	0.45252	0.291524	0.438641	Fig1ABEF
chr1	69473426	69553426	-0.01899	0.117704	0.444328	0.281679	0.448498	0.160001	0.111037	0.440748	0.436521	0.125293	0.445069	Fig1ABEF
chr1	69553426	69633426	-0.01922	0.1877	0.435509	0.488286	0.408496	0.252893	0.167265	0.370358	0.413276	0.158788	0.418438	Fig1ABEF
chr1	69633426	69713426	-0.01786	0.423108	0.404983	0.54475	0.382326	0.399472	0.431937	0.308922	0.361352	0.451139	0.366401	Fig1ABEF
chr1	69713426	69793426	-0.01469	0.319481	0.415158	0.320177	0.383822	0.340487	0.305281	0.370109	0.374635	0.32874	0.395175	Fig1ABEF
chr1	69793426	69873426	-0.0152	0.249485	0.416854	0.21559	0.394539	0.264902	0.268363	0.368865	0.385201	0.233633	0.419663	Fig1ABEF
chr1	69873426	69953426	-0.01769	0.463776	0.465018	0.750074	0.443763	0.425962	0.327147	0.425078	0.495991	0.363475	0.434968	Fig1ABEF
chr1	69953426	70033426	-0.01897	0.342944	0.463661	0.583248	0.415225	0.440443	0.35583	0.387022	0.418106	0.360994	0.408643	Fig1ABEF
chr1	70033426	70113426	-0.02191	0.179488	0.474854	0.494702	0.405505	0.239824	0.1968	0.41886	0.451615	0.171606	0.426703	Fig1ABEF
chr1	70113426	70193426	-0.01844	0.192002	0.437544	0.417706	0.411985	0.227815	0.181465	0.377322	0.43954	0.138112	0.425173	Fig1ABEF
chr1	70193426	70273426	-0.01838	0.531426	0.431778	0.846961	0.400645	0.591967	0.525651	0.383292	0.409653	0.525157	0.413847	Fig1ABEF
chr1	70273426	70353426	-0.01794	0.179879	0.45179	0.243822	0.407873	0.184725	0.147387	0.393489	0.4492	0.123639	0.418438	Fig1ABEF
chr1	70353426	70433426	-0.01594	0.0813368	0.440258	0.251522	0.387685	0.10702	0.0908743	0.375083	0.424144	0.0707101	0.415071	Fig1ABEF
chr1	70433426	70513426	-0.01953	0.083292	0.438562	0.306061	0.418465	0.135276	0.109617	0.391002	0.426861	0.0884911	0.408643	Fig1ABEF
chr1	70513426	70593426	-0.01906	0.174796	0.440936	0.51716	0.408496	0.221811	0.171525	0.393738	0.455539	0.134391	0.445375	Fig1ABEF
chr1	70593426	70673426	-0.01922	0.385568	0.454164	0.725692	0.435787	0.382518	0.243089	0.433286	0.476671	0.287803	0.434356	Fig1ABEF
chr1	70673426	70753426	-0.01729	0.0762532	0.47248	0.350976	0.443513	0.13563	0.117001	0.437763	0.476671	0.101723	0.440784	Fig1ABEF
chr1	70753426	70833426	-0.01708	0.0848561	0.41855	0.142443	0.38756	0.125387	0.106777	0.385033	0.426861	0.0880776	0.428846	Fig1ABEF
chr1	70833426	70913426	-0.01558	0.145077	0.520983	0.218798	0.497847	0.190023	0.16187	0.470595	0.5295	0.122812	0.480577	Fig1ABEF
chr1	70913426	70993426	-0.01633	0.373836	0.474176	0.377924	0.47554	0.405476	0.358669	0.471342	0.534632	0.393248	0.438029	Fig1ABEF
chr1	70993426	71073426	-0.00347	0.187309	0.306959	0.0718634	0.330984	0.187904	0.185724	0.303947	0.257505	0.152999	0.31865	Fig1ABEF
chr1	71073426	71153426	-0.00617	0.690971	0.423299	0.397173	0.428684	0.554881	0.553765	0.368368	0.425049	0.559479	0.420275	Fig1ABEF
chr1	71153426	71233426	-0.01168	0.549414	0.521322	0.326593	0.484014	0.479295	0.297045	0.4599	0.541576	0.437493	0.469557	Fig1ABEF
chr1	71233426	71313426	-0.01451	0.244792	0.499615	0.164901	0.477409	0.315763	0.288242	0.451443	0.525576	0.263406	0.509962	Fig1ABEF
chr1	71313426	71393426	-0.01885	0.142339	0.516574	0.0988121	0.471802	0.181899	0.162154	0.49124	0.548821	0.142661	0.490678	Fig1ABEF
chr1	71393426	71473426	-0.0152	0.175187	0.508772	0.109078	0.541463	0.256778	0.227186	0.53825	0.577801	0.245211	0.525573	Fig1ABEF
chr1	71473426	71553426	-0.00681	0.195912	0.510468	0.11357	0.531743	0.249008	0.270351	0.544219	0.547311	0.250587	0.546694	Fig1ABEF
chr1	71553426	71633426	0.01614	0.242446	0.138047	0.0487644	0.172097	0.174129	0.206455	0.18406	0.120451	0.106272	0.186109	Fig1ABEF
chr1	71633426	71713426	0.00698	0.244401	0.40634	0.0699385	0.414104	0.382518	0.437048	0.423586	0.373126	0.282427	0.402521	Fig1ABEF
chr1	71713426	71793426	-0.00744	0.188091	0.517591	0.0782797	0.523642	0.212628	0.262683	0.566107	0.586254	0.218747	0.509656	Fig1ABEF
chr1	71793426	71873426	-0.01097	0.632706	0.549474	0.328518	0.548441	0.617751	0.639528	0.497707	0.556368	0.722815	0.502922	Fig1ABEF
chr1	71873426	71953426	-0.01364	0.172059	0.522679	0.0962456	0.528752	0.185078	0.197652	0.532529	0.531915	0.179463	0.533226	Fig1ABEF
chr1	71953426	72033426	-0.01273	0.259652	0.589158	0.112287	0.56352	0.263842	0.220086	0.597945	0.61131	0.224122	0.563224	Fig1ABEF
chr1	72033426	72113426	-0.0105	0.148596	0.576948	0.0737883	0.568505	0.215807	0.232581	0.622071	0.652668	0.223709	0.60271	Fig1ABEF
chr1	72113426	72193426	0.01669	0.572095	0.233696	0.540259	0.285125	0.529097	0.655715	0.294247	0.219166	0.603311	0.31314	Fig1ABEF
chr1	72193426	72273426	0.03171	0.192002	0.0942925	0.0596723	0.152781	0.194261	0.238261	0.165156	0.0848287	0.125707	0.133766	Fig1ABEF
chr1	72273426	72353426	0.02952	0.208034	0.201813	0.0596723	0.217956	0.155409	0.361793	0.256688	0.172072	0.20262	0.2409	Fig1ABEF
chr1	72353426	72433426	0.03084	0.193957	0.404644	0.072505	0.407125	0.20627	0.243941	0.426322	0.360145	0.160442	0.394869	Fig1ABEF
chr1	72433426	72513426	0.02758	0.113402	0.591533	0.119345	0.616981	0.212275	0.16613	0.636249	0.657498	0.100069	0.580059	Fig1ABEF
chr1	72513426	72593426	0.0294	0.436794	0.394807	0.175809	0.40239	0.301281	0.284834	0.411647	0.374333	0.232392	0.390889	Fig1ABEF
chr1	72593426	72673426	0.02629	0.173623	0.3151	0.0564641	0.272538	0.188963	0.22889	0.321358	0.265656	0.238595	0.310079	Fig1ABEF
chr1	72673426	72753426	0.0252	0.165802	0.342234	0.0635221	0.355284	0.184018	0.24678	0.387769	0.339013	0.193109	0.357524	Fig1ABEF
chr1	72753426	72833426	0.03709	0.354675	0.458234	0.0731466	0.537973	0.401944	0.328283	0.527803	0.477879	0.254308	0.453334	Fig1ABEF
chr1	72833426	72913426	0.01866	0.0887666	0.355123	0.193774	0.397903	0.233113	0.172377	0.470844	0.41237	0.115369	0.388441	Fig1ABEF
chr1	72913426	72993426	0.01647	0.256524	0.591194	0.22714	0.623461	0.315056	0.285402	0.615605	0.661724	0.24273	0.554041	Fig1ABEF
chr1	72993426	73073426	0.01373	0.249094	0.602047	0.150785	0.625455	0.300928	0.22747	0.642467	0.69795	0.198898	0.580671	Fig1ABEF
chr1	73073426	73153426	0.0102	0.33395	0.534889	0.150143	0.550186	0.35956	0.37656	0.533773	0.595009	0.291111	0.500473	Fig1ABEF
chr1	73153426	73233426	0.00403	0.238536	0.588819	0.323385	0.602525	0.276557	0.249336	0.614858	0.702177	0.19559	0.541797	Fig1ABEF
chr1	73233426	73313426	0.00662	0.375791	0.542012	0.522934	0.50819	0.423489	0.404958	0.519844	0.538255	0.451966	0.478434	Fig1ABEF
chr1	73313426	73393426	0.0034	0.454	0.535568	0.306061	0.541338	0.482474	0.395303	0.515367	0.570254	0.393248	0.520063	Fig1ABEF
chr1	73393426	73473426	0.00554	0.608462	0.540316	0.696176	0.539593	0.581724	0.387636	0.563869	0.630932	0.399864	0.545164	Fig1ABEF
chr1	73473426	73553426	0.0123	0.439531	0.565755	0.460054	0.569751	0.462342	0.425689	0.5186	0.595914	0.453207	0.510574	Fig1ABEF
chr1	73553426	73633426	0.00428	0.632706	0.512843	0.651262	0.539469	0.642475	0.38508	0.512133	0.63848	0.422193	0.519145	Fig1ABEF
chr1	73633426	73713426	0.00825	0.541202	0.592211	0.517801	0.564766	0.549229	0.504636	0.623813	0.648442	0.520195	0.527716	Fig1ABEF
chr1	73713426	73793426	0.00686	0.185354	0.568129	0.294511	0.575483	0.309052	0.226334	0.610381	0.674102	0.193109	0.541797	Fig1ABEF
chr1	73793426	73873426	0.01195	0.272556	0.570503	0.209815	0.590188	0.368037	0.230877	0.603417	0.635461	0.220401	0.555265	Fig1ABEF
chr1	73873426	73953426	0.03191	0.679631	0.398878	0.210457	0.399399	0.644241	0.638108	0.370606	0.348673	0.659134	0.361198	Fig1ABEF
chr1	73953426	74033426	0.03837	0.18027	0.301532	0.0410648	0.330236	0.168831	0.217814	0.323099	0.29041	0.169125	0.273041	Fig1ABEF
chr1	74033426	74113426	0.03717	0.0383221	0.254047	0.0359317	0.302197	0.0550995	0.119272	0.282805	0.247845	0.0789803	0.248553	Fig1ABEF
chr1	74113426	74193426	0.03297	0.143512	0.357497	0.0737883	0.380831	0.179427	0.224062	0.432291	0.391239	0.197658	0.400378	Fig1ABEF
chr1	74193426	74273426	0.04606	0.122005	0.156702	0.0487644	0.172844	0.105607	0.164994	0.201968	0.136752	0.0959342	0.183354	Fig1ABEF
chr1	74273426	74353426	0.04277	0.229542	0.183158	0.0423481	0.223564	0.223577	0.332543	0.263653	0.193204	0.279946	0.217331	Fig1ABEF
chr1	74353426	74433426	0.04913	0.117313	0.24862	0.0526143	0.245995	0.152583	0.178625	0.310663	0.254486	0.166231	0.256818	Fig1ABEF
chr1	74433426	74513426	0.04852	0.0758622	0.0749591	0.0487644	0.0889768	0.0879473	0.112457	0.100984	0.0682252	0.0599589	0.0866262	Fig1ABEF
chr1	74513426	74593426	0.0465	0.0875934	0.183497	0.0449146	0.177331	0.105961	0.143411	0.235546	0.190185	0.087664	0.171416	Fig1ABEF
chr1	74593426	74673426	0.04521	0.58148	0.239462	0.506252	0.262818	0.449273	0.699448	0.296485	0.277731	0.663683	0.275796	Fig1ABEF
chr1	74673426	74753426	0.0437	0.113402	0.274398	0.058389	0.273909	0.114438	0.145683	0.366627	0.295844	0.118677	0.298141	Fig1ABEF
chr1	74753426	74833426	0.05231	0.159545	0.132959	0.0468395	0.180945	0.191436	0.193676	0.203709	0.145809	0.159201	0.162539	Fig1ABEF
chr1	74833426	74913426	0.04658	0.16893	0.181462	0.0545392	0.231913	0.154703	0.194244	0.25644	0.217958	0.166644	0.248247	Fig1ABEF
chr1	74913426	74993426	0.04212	0.0856382	0.289322	0.0526143	0.2526	0.094305	0.158178	0.335536	0.278033	0.116196	0.281306	Fig1ABEF
chr1	75123426	75203425	0.04702	0.109884	0.180447	0.0372154	0.125741	0.0787651	0.198222	0.175605	0.167244	0.150933	0.161317	Fig1ABEF
chr1	75203425	75283425	0.04534	0.213118	0.208258	0.0564641	0.229047	0.201325	0.291934	0.261912	0.222185	0.264233	0.231411	Fig1ABEF
chr1	75283425	75363425	0.04452	0.260434	0.191638	0.0468395	0.264687	0.224283	0.286254	0.287033	0.221883	0.240663	0.27702	Fig1ABEF
chr1	75363425	75443425	0.04364	0.18027	0.129907	0.0481228	0.160632	0.110905	0.172093	0.189283	0.160601	0.124466	0.145091	Fig1ABEF
chr1	75443425	75523425	0.04361	0.154853	0.0959884	0.051331	0.121253	0.10702	0.191972	0.138293	0.134035	0.124466	0.0955031	Fig1ABEF
chr1	75523425	75603425	0.034	0.213118	0.230643	0.051331	0.296216	0.231701	0.201343	0.27012	0.213128	0.129842	0.284367	Fig1ABEF
chr1	75603425	75683425	0.00918	0.546286	0.366994	0.0859794	0.443015	0.458103	0.409218	0.396723	0.389125	0.454447	0.448742	Fig1ABEF
chr1	75683425	75763425	0.00492	0.529471	0.436527	0.166184	0.508564	0.526624	0.555185	0.443484	0.462483	0.538803	0.473536	Fig1ABEF
chr1	75763425	75843425	0.00136	0.171667	0.472819	0.0840545	0.517412	0.20733	0.176637	0.464377	0.475463	0.136458	0.494657	Fig1ABEF
chr1	75843425	75923425	-0.00154	0.399254	0.508772	0.136027	0.522147	0.386756	0.423133	0.500194	0.526783	0.416404	0.502922	Fig1ABEF
chr1	75923425	76003425	-0.0067	0.376965	0.508772	0.182225	0.524639	0.330597	0.284266	0.465123	0.525878	0.308065	0.458231	Fig1ABEF
chr1	76003425	76083425	-0.00462	0.269428	0.474176	0.325952	0.520776	0.293511	0.338223	0.489748	0.566934	0.383737	0.493127	Fig1ABEF
chr1	76083425	76163425	-0.01143	0.263953	0.513521	0.207249	0.513175	0.245476	0.22037	0.488255	0.571462	0.224122	0.490678	Fig1ABEF
chr1	76163425	76243425	-0.01214	0.357021	0.464679	0.479945	0.496725	0.412187	0.333111	0.426073	0.544292	0.402758	0.450885	Fig1ABEF
chr1	76243425	76323425	-0.01183	0.347636	0.507416	0.583248	0.518035	0.438324	0.258424	0.516113	0.599537	0.315508	0.494657	Fig1ABEF
chr1	76323425	76403425	-0.0107	0.485283	0.50131	0.887384	0.512552	0.519207	0.389339	0.499448	0.571764	0.423847	0.499249	Fig1ABEF
chr1	76403425	76483425	-0.01779	0.205688	0.506398	0.556941	0.523767	0.367683	0.25104	0.508402	0.606782	0.261752	0.50384	Fig1ABEF
chr1	76483425	76563425	-0.01869	0.132954	0.455521	0.592873	0.462954	0.242297	0.147955	0.435027	0.524066	0.16375	0.453028	Fig1ABEF
chr1	76563425	76643425	-0.01689	1.09883	0.438562	2.10457	0.457221	1.11753	0.790322	0.421098	0.501425	1.12392	0.414153	Fig1ABEF
chr1	76643425	76723425	-0.01635	0.0813368	0.478246	0.549241	0.506445	0.14234	0.147671	0.47557	0.570556	0.0934532	0.486699	Fig1ABEF
chr1	76723425	76803425	-0.01451	0.453218	0.479264	0.854661	0.515542	0.479295	0.347026	0.47756	0.562405	0.459409	0.478128	Fig1ABEF
chr1	76803425	76883425	-0.01333	0.184572	0.501989	0.488928	0.502956	0.240531	0.169253	0.441245	0.538255	0.179877	0.48027	Fig1ABEF
chr1	76883425	76963425	-0.01199	0.0414505	0.490117	0.320819	0.506071	0.11585	0.0840587	0.4599	0.593801	0.0545833	0.475373	Fig1ABEF
chr1	76963425	77043425	-0.01001	0.170885	0.472819	0.374716	0.509062	0.235939	0.151646	0.449702	0.595009	0.224949	0.475985	Fig1ABEF
chr1	77043425	77123425	-0.00978	0.177142	0.474854	0.334935	0.519032	0.275498	0.16471	0.475073	0.556972	0.188974	0.475373	Fig1ABEF
chr1	77123425	77203425	-0.00589	0.158763	0.482316	0.121269	0.517661	0.16989	0.119272	0.449205	0.593801	0.121158	0.453334	Fig1ABEF
chr1	77203425	77283425	-0.00537	0.108319	0.50979	0.109078	0.544454	0.150817	0.118137	0.42856	0.565122	0.121572	0.474148	Fig1ABEF
chr1	77283425	77363425	-0.00223	0.155244	0.514878	0.152068	0.555171	0.218279	0.165278	0.573818	0.67229	0.171606	0.508738	Fig1ABEF
chr1	77363425	77443425	0.01527	0.0829009	0.40193	0.0596723	0.387186	0.114438	0.150227	0.31514	0.212827	0.113715	0.350178	Fig1ABEF
chr1	77443425	77523425	0.02412	0.0981516	0.322562	0.0943207	0.355907	0.170597	0.140855	0.296485	0.236675	0.100069	0.317425	Fig1ABEF
chr1	77523425	77603425	-0.00347	0.158763	0.490796	0.0962456	0.483266	0.141634	0.155906	0.438509	0.504444	0.113715	0.471394	Fig1ABEF
chr1	77603425	77683425	-0.00988	0.387523	0.519287	0.735316	0.544578	0.490245	0.211567	0.521585	0.613725	0.3275	0.513635	Fig1ABEF
chr1	77683425	77763425	-0.01224	0.180661	0.496901	0.245747	0.517661	0.235233	0.135175	0.48527	0.615235	0.169539	0.492514	Fig1ABEF
chr1	77763425	77843425	-0.01507	0.35663	0.474176	0.521651	0.51953	0.449626	0.251892	0.557899	0.664441	0.270022	0.481189	Fig1ABEF
chr1	77843425	77923425	-0.0122	0.224067	0.495205	0.21944	0.502208	0.264195	0.152782	0.509148	0.604971	0.172434	0.48976	Fig1ABEF
chr1	77923425	78003425	-0.00201	0.193566	0.402948	0.209174	0.426316	0.23382	0.289378	0.389012	0.457049	0.236528	0.391195	Fig1ABEF
chr1	78003425	78083425	-0.00785	0.254177	0.533872	0.220082	0.505947	0.259604	0.218382	0.460149	0.524066	0.22743	0.459762	Fig1ABEF
chr1	78083425	78163425	-0.00402	0.0668682	0.497579	0.0648054	0.496351	0.113025	0.109333	0.492235	0.56633	0.0905586	0.473842	Fig1ABEF
chr1	78163425	78243425	0.00713	0.106755	0.313065	0.0827712	0.329364	0.167771	0.177489	0.292754	0.319994	0.128601	0.297835	Fig1ABEF
chr1	78243425	78323425	0.00126	0.298365	0.48096	0.135385	0.487503	0.363092	0.25814	0.488007	0.480595	0.282014	0.482719	Fig1ABEF
chr1	78323425	78403425	0.00111	0.111838	0.526749	0.0737883	0.518159	0.123268	0.129496	0.492981	0.55667	0.0992423	0.499249	Fig1ABEF
chr1	78403425	78483425	0.02136	0.0582653	0.158737	0.0449146	0.162501	0.0639296	0.103085	0.127598	0.109885	0.0570643	0.138357	Fig1ABEF
chr1	78483425	78563425	0.01077	0.777001	0.209614	0.205324	0.35678	0.659782	0.706831	0.299719	0.284976	0.724882	0.358443	Fig1ABEF
chr1	78563425	78643425	0.00709	0.39417	0.423977	0.0853378	0.453981	0.332363	0.28171	0.331805	0.350183	0.291524	0.420887	Fig1ABEF
chr1	78643425	78723425	0.00641	0.119268	0.267614	0.0545392	0.264189	0.122914	0.22747	0.257683	0.215543	0.124466	0.260185	Fig1ABEF
chr1	78723425	78803425	-0.01208	0.737505	0.499615	0.386266	0.526384	0.611393	0.453803	0.412642	0.525878	0.576019	0.489453	Fig1ABEF
chr1	78803425	78883425	-0.01558	0.358977	0.496562	0.366375	0.527007	0.389229	0.237693	0.390505	0.506255	0.286562	0.501085	Fig1ABEF
chr1	78883425	78963425	-0.01697	0.277249	0.50165	0.593514	0.511679	0.361679	0.329419	0.466118	0.598631	0.279119	0.450273	Fig1ABEF
chr1	78963425	79043425	-0.01492	0.783257	0.482995	1.68879	0.465446	0.899606	0.843427	0.496712	0.557877	0.975883	0.429458	Fig1ABEF
chr1	79043425	79123425	-0.01688	0.711306	0.435509	1.1896	0.465945	0.784109	0.4379	0.5186	0.588669	0.501587	0.444457	Fig1ABEF
chr1	79123425	79203425	-0.02012	0.462212	0.473498	1.09271	0.459464	0.700047	0.511452	0.482783	0.612518	0.531773	0.478128	Fig1ABEF
chr1	79203425	79283425	-0.02126	0.538074	0.453147	1.19216	0.487005	0.634704	0.415466	0.500194	0.586254	0.415991	0.480883	Fig1ABEF
chr1	79283425	79363425	-0.01895	0.770353	0.451112	1.36925	0.4723	0.886891	0.295341	0.474824	0.565424	0.376707	0.420581	Fig1ABEF
chr1	79363425	79443425	-0.01764	0.393388	0.469427	0.560149	0.501959	0.51285	0.342482	0.459651	0.59199	0.377948	0.490372	Fig1ABEF
chr1	79443425	79523425	-0.01478	0.638181	0.515556	1.13698	0.507691	0.756559	0.501796	0.46189	0.582933	0.637218	0.435886	Fig1ABEF
chr1	79523425	79603425	-0.01654	0.495841	0.495544	0.468395	0.482394	0.488479	0.343902	0.444976	0.546104	0.322951	0.489453	Fig1ABEF
chr1	79603425	79683425	-0.0083	0.257697	0.312725	0.10972	0.372482	0.292451	0.475954	0.323845	0.343541	0.377121	0.333037	Fig1ABEF
chr1	79683425	79763425	-0.0029	0.235407	0.315778	0.18415	0.345689	0.27691	0.234853	0.31315	0.298863	0.191041	0.329669	Fig1ABEF
chr1	79763425	79843425	-0.00541	0.264344	0.36462	0.261788	0.402514	0.320001	0.196516	0.352449	0.403012	0.161269	0.404358	Fig1ABEF
chr1	79843425	79923425	-0.012	0.286243	0.463322	0.350976	0.502208	0.346138	0.275747	0.429058	0.530104	0.295246	0.505371	Fig1ABEF
chr1	79923425	80003425	-0.0156	0.674548	0.516574	1.29675	0.539843	0.764683	0.792878	0.525316	0.590178	0.932878	0.477516	Fig1ABEF
chr1	80003425	80083425	-0.01747	0.501316	0.542351	0.64677	0.564766	0.55594	0.435061	0.513874	0.604669	0.472642	0.519757	Fig1ABEF
chr1	80083425	80163425	-0.01436	0.545895	0.464	0.570416	0.502956	0.687685	0.604882	0.46587	0.541274	0.620264	0.472006	Fig1ABEF
chr1	80163425	80243425	-0.00443	0.231497	0.403626	0.0731466	0.422952	0.247242	0.233149	0.449453	0.441049	0.248106	0.452109	Fig1ABEF
chr1	80243425	80323425	0.00871	0.0731249	0.189603	0.0500477	0.180197	0.0656956	0.140287	0.182567	0.135545	0.0727777	0.185803	Fig1ABEF
chr1	80323425	80403425	-0.00212	0.269428	0.358515	0.143727	0.362886	0.291392	0.354126	0.327079	0.350183	0.317162	0.350484	Fig1ABEF
chr1	80403425	80483425	-0.01221	0.128262	0.454503	0.175809	0.445757	0.172009	0.170957	0.41289	0.486633	0.145555	0.451497	Fig1ABEF
chr1	80483425	80563425	-0.01838	0.100498	0.432117	0.21559	0.443264	0.155409	0.141139	0.39722	0.460068	0.122399	0.420275	Fig1ABEF
chr1	80563425	80643425	-0.0175	0.0672592	0.395147	0.268846	0.43641	0.148345	0.110753	0.418114	0.502331	0.0789803	0.469557	Fig1ABEF
chr1	80643425	80723425	-0.0183	0.33395	0.475872	0.464545	0.468935	0.373335	0.238545	0.43254	0.481199	0.274984	0.442008	Fig1ABEF
chr1	80723425	80803425	-0.01433	0.092677	0.454164	0.230989	0.407499	0.147639	0.176921	0.397718	0.412974	0.13315	0.437417	Fig1ABEF
chr1	80803425	80883425	-0.02007	0.214682	0.42703	0.621105	0.401019	0.25925	0.153918	0.396225	0.418106	0.215852	0.404664	Fig1ABEF
chr1	80883425	80963425	-0.02041	0.198649	0.403287	0.930374	0.370612	0.32318	0.115865	0.311409	0.406634	0.113715	0.391195	Fig1ABEF
chr1	80963425	81043425	-0.02029	0.463776	0.443989	1.03047	0.422328	0.61987	0.498105	0.428312	0.452822	0.599589	0.412929	Fig1ABEF
chr1	81043425	81123425	-0.02247	0.0570922	0.407696	0.610197	0.373229	0.141281	0.0829228	0.385033	0.395465	0.0603724	0.388747	Fig1ABEF
chr1	81123425	81203425	-0.0198	0.274903	0.435848	0.765473	0.389056	0.396646	0.178909	0.358667	0.415691	0.278292	0.399154	Fig1ABEF
chr1	81203425	81283425	-0.02093	0.109492	0.440597	0.418347	0.432921	0.208389	0.165562	0.38752	0.451917	0.149277	0.459456	Fig1ABEF
chr1	81283425	81363425	-0.01647	0.196694	0.305942	0.261788	0.276651	0.208742	0.166697	0.269622	0.28558	0.191455	0.313446	Fig1ABEF
chr1	81363425	81443425	-0.0174	0.487239	0.498936	0.69361	0.446504	0.597618	0.305281	0.386774	0.483916	0.355205	0.465884	Fig1ABEF
chr1	81443425	81523425	-0.0198	0.437576	0.459591	0.787931	0.456349	0.587375	0.379684	0.406423	0.48452	0.408961	0.466496	Fig1ABEF
chr1	81523425	81603425	-0.01529	0.750019	0.441275	0.999029	0.434541	0.727596	0.355262	0.409906	0.45252	0.518541	0.440171	Fig1ABEF
chr1	81603425	81683425	-0.01845	0.533381	0.412106	0.460054	0.403511	0.56583	0.456643	0.344241	0.419615	0.598762	0.410174	Fig1ABEF
chr1	81683425	81763425	-0.01722	0.52908	0.487743	0.716709	0.440523	0.594439	0.450964	0.372347	0.458558	0.571057	0.432519	Fig1ABEF
chr1	81763425	81843425	-0.0192	0.474334	0.527088	1.04844	0.439027	0.602916	0.53133	0.439753	0.525576	0.659961	0.436804	Fig1ABEF
chr1	81843425	81923425	-0.02008	0.115357	0.48503	0.546675	0.4399	0.221105	0.139435	0.424332	0.489652	0.138939	0.455476	Fig1ABEF
chr1	81923425	82003425	-0.01674	0.582653	0.421603	0.9015	0.465322	0.534395	0.367473	0.391002	0.497501	0.467679	0.393338	Fig1ABEF
chr1	82003425	82083425	-0.02003	0.172841	0.467731	0.553733	0.471926	0.246888	0.166697	0.45219	0.559085	0.156307	0.449048	Fig1ABEF
chr1	82083425	82163425	-0.01841	0.160718	0.499615	0.458771	0.502458	0.217219	0.175501	0.491737	0.567839	0.172847	0.474148	Fig1ABEF
chr1	82163425	82243425	-0.0177	0.539638	0.541673	0.630088	0.54732	0.470818	0.432505	0.539991	0.58565	0.490422	0.49833	Fig1ABEF
chr1	82243425	82323425	-0.00845	0.109101	0.341895	0.0917541	0.323382	0.16989	0.216394	0.336779	0.36588	0.222055	0.348035	Fig1ABEF
chr1	82323425	82403425	-0.01174	0.338642	0.402609	0.327235	0.394788	0.354615	0.308121	0.425327	0.410257	0.325019	0.368544	Fig1ABEF
chr1	82403425	82483425	-0.0111	0.133345	0.50165	0.162334	0.456723	0.173422	0.162722	0.455672	0.478784	0.162923	0.451497	Fig1ABEF
chr1	82483425	82563425	-0.01907	0.792642	0.465018	1.34423	0.469309	0.774572	0.843711	0.425576	0.48935	0.917164	0.446293	Fig1ABEF
chr1	82563425	82643425	-0.01632	0.245574	0.452129	0.227781	0.472674	0.324946	0.270067	0.445474	0.473652	0.305997	0.453946	Fig1ABEF
chr1	82643425	82723425	-0.01379	0.343335	0.499615	0.226498	0.469683	0.33201	0.318628	0.451195	0.485727	0.291938	0.500167	Fig1ABEF
chr1	82723425	82803425	-0.00328	0.181835	0.215041	0.0628805	0.278894	0.191789	0.22605	0.272856	0.243317	0.219987	0.248553	Fig1ABEF
chr1	82803425	82883425	0.01179	0.208817	0.173661	0.0378566	0.240636	0.218279	0.190552	0.234303	0.169356	0.156307	0.246104	Fig1ABEF
chr1	82883425	82963425	0.00888	0.387914	0.281521	0.202757	0.315781	0.419604	0.793446	0.355434	0.34173	0.748866	0.318956	Fig1ABEF
chr1	82963425	83043425	-0.00087	0.285461	0.399895	0.108437	0.41049	0.307639	0.366337	0.419606	0.430483	0.341559	0.412316	Fig1ABEF
chr1	83043425	83123425	-0.01126	0.13139	0.437883	0.0686552	0.431301	0.15223	0.173513	0.439504	0.416597	0.145142	0.43558	Fig1ABEF
chr1	83123425	83203425	-0.01393	0.0829009	0.45586	0.0962456	0.474169	0.165299	0.142843	0.458656	0.452219	0.0980018	0.465578	Fig1ABEF
chr1	83203425	83283425	-0.01995	0.271774	0.417533	0.690402	0.460835	0.374747	0.421997	0.469103	0.548217	0.505309	0.445069	Fig1ABEF
chr1	83283425	83363425	-0.01941	0.0918949	0.453147	0.309911	0.446255	0.148698	0.118421	0.425078	0.470633	0.0975883	0.435886	Fig1ABEF
chr1	83363425	83443425	-0.01714	0.225631	0.4311	0.377283	0.419338	0.27691	0.232865	0.415378	0.46369	0.222055	0.383849	Fig1ABEF
chr1	83443425	83523425	-0.01882	0.633488	0.433813	0.833487	0.449994	0.650598	0.50492	0.476814	0.505652	0.534668	0.423948	Fig1ABEF
chr1	83523425	83603425	-0.02293	0.141166	0.456199	0.524218	0.462331	0.244416	0.169537	0.448707	0.545802	0.135218	0.463741	Fig1ABEF
chr1	83603425	83683425	-0.01899	0.37149	0.413802	0.786647	0.482643	0.404063	0.264387	0.476068	0.534029	0.246452	0.428234	Fig1ABEF
chr1	83683425	83763425	-0.01599	0.0711697	0.361228	0.239331	0.350549	0.118323	0.0749713	0.364637	0.396371	0.0475536	0.369768	Fig1ABEF
chr1	83763425	83843425	-0.01232	0.19513	0.458234	0.344559	0.449246	0.291745	0.28597	0.44224	0.532217	0.239009	0.419663	Fig1ABEF
chr1	83843425	83923425	-0.01553	0.224458	0.45586	0.370866	0.477534	0.220751	0.173229	0.490494	0.5455	0.133977	0.452415	Fig1ABEF
chr1	83923425	84003425	-0.01242	0.458301	0.484012	0.347767	0.534733	0.500841	0.525935	0.512631	0.533123	0.533427	0.509044	Fig1ABEF
chr1	84003425	84083425	-0.01221	0.0813368	0.474515	0.278471	0.498719	0.139515	0.111321	0.477062	0.521651	0.0831154	0.449967	Fig1ABEF
chr1	84083425	84163425	-0.00788	0.283115	0.436527	0.294511	0.448124	0.283268	0.223778	0.438509	0.426257	0.228257	0.44813	Fig1ABEF
chr1	84163425	84243425	-0.00292	0.146641	0.492831	0.164259	0.478656	0.186844	0.164994	0.479798	0.494784	0.14969	0.483331	Fig1ABEF
chr1	84243425	84323425	-0.00409	0.316353	0.437205	0.295795	0.425818	0.32318	0.300169	0.418362	0.424747	0.342386	0.411398	Fig1ABEF
chr1	84323425	84403425	-0.00449	0.333168	0.533872	0.272696	0.508938	0.353202	0.428529	0.536011	0.587763	0.284908	0.490066	Fig1ABEF
chr1	84403425	84483425	-0.00676	0.406293	0.453147	0.33301	0.492737	0.466933	0.354126	0.487509	0.518934	0.337424	0.450885	Fig1ABEF
chr1	84483425	84563425	-0.01078	0.274121	0.61324	0.229706	0.558411	0.310465	0.277166	0.613366	0.661121	0.263819	0.556795	Fig1ABEF
chr1	84563425	84643425	-0.00258	0.293673	0.540995	0.223931	0.501585	0.373335	0.439036	0.514372	0.556972	0.32047	0.469863	Fig1ABEF
chr1	84643425	84723425	0.00713	0.522041	0.506398	0.271413	0.48713	0.434792	0.495549	0.527803	0.533425	0.46892	0.494657	Fig1ABEF
chr1	84723425	84803425	0.03501	0.151724	0.070889	0.0449146	0.0866091	0.149051	0.190268	0.0960094	0.0857344	0.125707	0.082953	Fig1ABEF
chr1	84803425	84883425	0.03455	0.125133	0.127532	0.0538975	0.1954	0.24265	0.229174	0.18207	0.113206	0.153826	0.148764	Fig1ABEF
chr1	84883425	84963425	0.01065	0.475116	0.447041	0.284887	0.519156	0.494836	0.551209	0.536509	0.469124	0.528465	0.501697	Fig1ABEF
chr1	85623425	85703425	-0.00282	0.616282	0.946656	1.55469	0.982359	0.893601	0.528491	1.16778	1.2679	0.667405	0.884934	Fig1ABEF
chr1	85703425	85783425	0.01117	0.291326	0.382597	0.0891876	0.421332	0.318942	0.34731	0.449702	0.450709	0.375053	0.364565	Fig1ABEF
chr1	85783425	85863425	0.02244	0.322219	0.245567	0.0750716	0.284003	0.316469	0.317208	0.261166	0.208298	0.279533	0.279469	Fig1ABEF
chr1	85863425	85943425	0.02579	0.787168	0.300176	0.456846	0.399523	0.893601	1.05414	0.340013	0.327843	1.10324	0.34926	Fig1ABEF
chr1	85943425	86023425	0.02575	0.434839	0.392433	0.0731466	0.465571	0.422783	0.416602	0.40319	0.404823	0.44659	0.493739	Fig1ABEF
chr1	86023425	86103425	0.04469	0.243228	0.211989	0.0603139	0.250107	0.238411	0.250472	0.278577	0.257203	0.26506	0.249471	Fig1ABEF
chr1	86103425	86183425	0.04254	0.115748	0.128889	0.0532559	0.145802	0.115144	0.199923	0.16839	0.107168	0.131496	0.134072	Fig1ABEF
chr1	86183425	86263425	0.04426	0.113793	0.302889	0.0564641	0.346312	0.120795	0.171525	0.348469	0.266863	0.11785	0.359973	Fig1ABEF
chr1	86263425	86343425	0.03753	0.592038	0.246246	0.22714	0.352418	0.453512	0.202763	0.281064	0.241203	0.371745	0.306712	Fig1ABEF
chr1	86343425	86423425	0.04406	0.172841	0.116	0.0378566	0.181568	0.151171	0.18402	0.202465	0.130413	0.123639	0.186415	Fig1ABEF
chr1	86423425	86503425	0.04816	0.183399	0.151953	0.0577474	0.218704	0.259604	0.248484	0.231567	0.146714	0.175328	0.181823	Fig1ABEF
chr1	86503425	86583425	0.04447	0.179097	0.127871	0.0494061	0.151286	0.167065	0.205603	0.167146	0.13645	0.140593	0.145397	Fig1ABEF
chr1	86583425	86663425	0.03984	0.103626	0.223521	0.0538975	0.238518	0.0992498	0.182316	0.286536	0.198638	0.111234	0.265388	Fig1ABEF
chr1	86663425	86743425	0.03443	0.0969785	0.327989	0.0327235	0.295094	0.101369	0.123248	0.334789	0.290108	0.0727777	0.309773	Fig1ABEF
chr1	86743425	86823425	0.0352	0.376183	0.438901	0.210457	0.401144	0.330597	0.365201	0.413139	0.390333	0.331635	0.418132	Fig1ABEF
chr1	86823425	86903425	0.03295	0.33004	0.429743	0.180942	0.386065	0.281855	0.28881	0.386028	0.360145	0.288216	0.365177	Fig1ABEF
chr1	86903425	86983425	0.03359	0.121223	0.399556	0.121911	0.350673	0.122914	0.166413	0.359662	0.326636	0.126947	0.329363	Fig1ABEF
chr1	86983425	87063425	0.034	0.114966	0.428047	0.0532559	0.370488	0.109139	0.175785	0.413885	0.353201	0.122399	0.380176	Fig1ABEF
chr1	87063425	87143425	0.03116	0.610417	0.363603	0.449146	0.429182	0.588788	0.673037	0.408413	0.398786	0.701726	0.409561	Fig1ABEF
chr1	87143425	87223425	0.04057	0.146641	0.191298	0.0538975	0.238269	0.146226	0.237977	0.278079	0.266561	0.239836	0.213352	Fig1ABEF
chr1	87223425	87303425	0.04268	0.108319	0.221825	0.0474812	0.30307	0.151171	0.15477	0.271861	0.219166	0.126534	0.24488	Fig1ABEF
chr1	87303425	87383425	0.04014	0.272556	0.171965	0.051331	0.215339	0.226049	0.301021	0.213658	0.162714	0.211717	0.227126	Fig1ABEF
chr1	87383425	87463425	0.03173	0.224458	0.15738	0.193774	0.157018	0.194261	0.181749	0.160928	0.124375	0.156307	0.162233	Fig1ABEF
chr1	87463425	87543425	0.03591	0.306577	0.327649	0.22329	0.342075	0.252893	0.305281	0.39722	0.386408	0.287389	0.341607	Fig1ABEF
chr1	87543425	87623425	0.03375	0.123178	0.559989	0.079563	0.494357	0.147285	0.151078	0.523077	0.566028	0.11785	0.484862	Fig1ABEF
chr1	87623425	87703425	0.03539	0.203733	0.315778	0.0673719	0.400271	0.255718	0.257288	0.386774	0.317881	0.199312	0.334567	Fig1ABEF
chr1	87703425	87783425	0.03514	0.254959	0.260491	0.123836	0.280638	0.26031	0.25956	0.281561	0.292825	0.199725	0.29355	Fig1ABEF
chr1	87783425	87863425	0.03047	0.387132	0.245907	0.0872627	0.28662	0.30446	0.382524	0.271861	0.270788	0.424674	0.292631	Fig1ABEF
chr1	87863425	87943425	0.03254	0.15016	0.327989	0.0545392	0.294845	0.125034	0.205035	0.318871	0.24392	0.137699	0.270898	Fig1ABEF
chr1	87943425	88023425	0.02642	0.167757	0.332059	0.0673719	0.274906	0.165652	0.211567	0.249227	0.264448	0.191868	0.229575	Fig1ABEF
chr1	88023425	88103425	0.01501	0.349201	0.507076	0.244464	0.540092	0.362032	0.424269	0.522082	0.61765	0.396969	0.51486	Fig1ABEF
chr1	88103425	88183425	0.01265	0.787559	0.375813	0.429255	0.441644	0.856162	0.805941	0.333048	0.42354	0.906827	0.419663	Fig1ABEF
chr1	88183425	88263425	-0.00482	1.26619	1.38895	1.57137	1.36381	1.49828	0.780383	1.20907	1.57944	1.48657	1.3548	Fig1ABEF
chr1	88263425	88343425	0.00349	0.953752	0.800808	0.309269	0.904099	0.926802	0.69604	0.758375	0.823231	0.943629	0.941563	Fig1ABEF
chr1	88343425	88423425	0.02029	0.253004	0.479264	0.0981705	0.546821	0.278323	0.245361	0.539245	0.492973	0.333289	0.50231	Fig1ABEF
chr1	88423425	88503425	0.02956	0.20999	0.312725	0.0423481	0.407748	0.264195	0.311244	0.342749	0.296448	0.221228	0.340383	Fig1ABEF
chr1	88503425	88583425	0.02521	0.396908	0.407018	0.0981705	0.510682	0.373335	0.395303	0.418362	0.398182	0.37588	0.461292	Fig1ABEF
chr1	88583425	88663425	0.02949	0.31518	0.444328	0.103945	0.507567	0.283975	0.303293	0.429555	0.474558	0.315921	0.47874	Fig1ABEF
chr1	88663425	88743425	0.02575	0.163065	0.430761	0.0750716	0.478282	0.246888	0.208727	0.429804	0.380673	0.205101	0.438335	Fig1ABEF
chr1	88743425	88823425	0.0251	0.544331	0.279146	0.0731466	0.408122	0.527684	0.666222	0.302455	0.302183	0.556997	0.402827	Fig1ABEF
chr1	88823425	88903425	0.01738	0.224458	0.549813	0.122553	0.550684	0.235939	0.283414	0.5089	0.575084	0.233633	0.534756	Fig1ABEF
chr1	88903425	88983425	0.02765	0.605724	0.494188	0.0891876	0.504202	0.581018	0.389907	0.429306	0.479086	0.466025	0.509962	Fig1ABEF
chr1	88983425	89063425	0.02902	0.48763	0.39379	0.0641637	0.463328	0.407949	0.505204	0.406423	0.395465	0.408134	0.420887	Fig1ABEF
chr1	89063425	89143425	0.02887	0.207252	0.190959	0.0680135	0.281012	0.252893	0.272623	0.27783	0.228826	0.205101	0.225289	Fig1ABEF
chr1	89143425	89223425	0.02262	0.908391	0.348679	0.482511	0.440896	0.769628	0.435912	0.346977	0.319693	0.591732	0.400072	Fig1ABEF
chr1	89223425	89303425	0.02335	0.24753	0.507076	0.0994538	0.552055	0.256072	0.245077	0.44622	0.445577	0.246452	0.468945	Fig1ABEF
chr1	89303425	89383425	0.02084	0.205688	0.474176	0.0571057	0.475291	0.232054	0.204751	0.41886	0.446181	0.186493	0.428846	Fig1ABEF
chr1	89383425	89463425	0.03748	0.200996	0.484012	0.0660886	0.454355	0.207683	0.242237	0.438012	0.432596	0.203447	0.390889	Fig1ABEF
chr1	89463425	89543425	0.03594	0.257697	0.243193	0.0481228	0.293349	0.249361	0.203615	0.243008	0.188072	0.151758	0.252226	Fig1ABEF
chr1	89543425	89623425	0.03329	0.0934591	0.258117	0.0327235	0.277025	0.0953646	0.161586	0.24077	0.195317	0.0926262	0.230799	Fig1ABEF
chr1	89623425	89703425	0.03622	0.157199	0.261509	0.0327235	0.300702	0.141634	0.130916	0.276587	0.228222	0.105445	0.285897	Fig1ABEF
chr1	89703425	89783425	0.03792	0.204906	0.264222	0.065447	0.31279	0.157528	0.214122	0.313896	0.255996	0.13315	0.288958	Fig1ABEF
chr1	89783425	89863425	0.0361	0.186918	0.392433	0.0500477	0.411736	0.195321	0.299885	0.453184	0.360748	0.183598	0.363953	Fig1ABEF
chr1	89863425	89943425	0.05087	0.19513	0.241158	0.0648054	0.326124	0.261723	0.290514	0.34051	0.298259	0.220814	0.274878	Fig1ABEF
chr1	89943425	90023425	0.03205	0.143512	0.322562	0.0461979	0.37298	0.150111	0.218666	0.439753	0.323315	0.168298	0.341607	Fig1ABEF
chr1	90023425	90103425	0.02997	0.536119	0.518269	0.121269	0.499841	0.456337	0.588411	0.499946	0.504444	0.60207	0.477516	Fig1ABEF
chr1	90103425	90183425	0.02566	0.174014	0.471802	0.0802047	0.471054	0.166005	0.208443	0.443733	0.441955	0.152585	0.431601	Fig1ABEF
chr1	90183425	90263425	0.03085	0.206861	0.496901	0.0802047	0.498345	0.196734	0.164426	0.426322	0.422332	0.193523	0.420581	Fig1ABEF
chr1	90263425	90343425	0.02459	0.308923	0.454503	0.0859794	0.529126	0.343666	0.291366	0.492732	0.499916	0.304757	0.475985	Fig1ABEF
chr1	90343425	90423425	0.02492	0.486456	0.531837	0.220082	0.513424	0.545697	0.412058	0.487509	0.52467	0.456101	0.474148	Fig1ABEF
chr1	90423425	90503425	0.02779	0.341771	0.478924	0.0789214	0.487503	0.363092	0.53417	0.506412	0.470935	0.464371	0.432519	Fig1ABEF
chr1	90503425	90583425	0.03281	0.495841	0.378866	0.136027	0.40077	0.476823	0.500944	0.393489	0.380673	0.456101	0.403746	Fig1ABEF
chr1	90583425	90663425	0.02255	0.255742	0.295427	0.0577474	0.324504	0.223224	0.321468	0.296236	0.291919	0.277878	0.298447	Fig1ABEF
chr1	90663425	90743425	0.01678	0.30775	0.514538	0.182225	0.542584	0.320708	0.245928	0.530788	0.597122	0.32171	0.47323	Fig1ABEF
chr1	90743425	90823423	0.02044	0.119662	0.5193	0.094323	0.551571	0.153294	0.16585	0.527816	0.619476	0.160032	0.469875	Fig1ABEF
chr1	90823423	90903423	0.02127	0.585781	0.393451	0.0763548	0.441644	0.503313	0.704843	0.396474	0.425351	0.647556	0.412316	Fig1ABEF
chr1	90903423	90983423	0.02494	0.238927	0.209953	0.0564641	0.271417	0.191789	0.238829	0.269125	0.251165	0.209649	0.22682	Fig1ABEF
chr1	90983423	91063423	0.0333	0.509919	0.225895	0.206607	0.346935	0.478236	0.638676	0.258181	0.303995	0.578086	0.295386	Fig1ABEF
chr1	91063423	91143423	0.02961	0.305795	0.247603	0.0827712	0.345689	0.296337	0.302441	0.266886	0.289504	0.334943	0.295692	Fig1ABEF
chr1	91143423	91223423	0.02563	0.171667	0.395825	0.0474812	0.403387	0.180486	0.180329	0.38752	0.367088	0.162096	0.368238	Fig1ABEF
chr1	91223423	91303423	0.0385	0.0660861	0.229287	0.0391399	0.222442	0.0759385	0.166981	0.240521	0.177808	0.102137	0.197128	Fig1ABEF
chr1	91303423	91383423	0.03845	0.222503	0.313065	0.0468395	0.319145	0.181899	0.272907	0.358419	0.358333	0.238182	0.285285	Fig1ABEF
chr1	91383423	91463423	0.04026	0.22876	0.244211	0.0577474	0.282882	0.229935	0.257288	0.278328	0.279844	0.283254	0.253144	Fig1ABEF
chr1	91463423	91543423	0.04464	0.565056	0.230304	0.511385	0.25235	0.452452	0.301305	0.199978	0.188978	0.40648	0.235391	Fig1ABEF
chr1	91543423	91623423	0.03721	0.0954143	0.448398	0.0686552	0.425693	0.145166	0.192824	0.444728	0.389125	0.166231	0.424254	Fig1ABEF
chr1	91623423	91703423	0.03349	0.379702	0.52234	0.116778	0.503205	0.343666	0.31806	0.48726	0.520444	0.349002	0.507819	Fig1ABEF
chr1	91703423	91783423	0.03256	0.110665	0.533533	0.0660886	0.477783	0.176248	0.208443	0.467362	0.463388	0.181531	0.428846	Fig1ABEF
chr1	91783423	91863423	0.03369	0.157981	0.45586	0.0769965	0.453981	0.163179	0.302441	0.468357	0.476973	0.256789	0.390277	Fig1ABEF
chr1	91863423	91943423	0.03883	0.177924	0.411088	0.0429897	0.398776	0.175188	0.213838	0.448459	0.387918	0.170366	0.373442	Fig1ABEF
chr1	91943423	92023423	0.04062	0.137256	0.372421	0.0384982	0.302696	0.0992498	0.173797	0.30146	0.263844	0.10131	0.282224	Fig1ABEF
chr1	92023423	92103423	0.03863	0.13139	0.400234	0.10202	0.378588	0.147992	0.201911	0.371601	0.325428	0.136872	0.328751	Fig1ABEF
chr1	92103423	92183423	0.04095	0.0915039	0.365977	0.0461979	0.34033	0.10808	0.156474	0.302952	0.235468	0.0752588	0.251308	Fig1ABEF
chr1	92183423	92263423	0.03209	0.275294	0.534211	0.0648054	0.523767	0.246888	0.291082	0.549194	0.568745	0.270849	0.477822	Fig1ABEF
chr1	92263423	92343423	0.03735	0.166975	0.567112	0.0744299	0.563395	0.224637	0.250472	0.601924	0.580518	0.201793	0.520063	Fig1ABEF
chr1	92343423	92423423	0.03196	0.320655	0.567112	0.202116	0.53897	0.347551	0.356965	0.572823	0.56633	0.318816	0.48976	Fig1ABEF
chr1	92423423	92503423	0.03362	0.387914	0.312725	0.284245	0.344069	0.419604	0.399847	0.35817	0.347164	0.377534	0.31865	Fig1ABEF
chr1	92503423	92583423	0.02885	0.483328	0.529462	0.29772	0.512427	0.399118	0.477374	0.550686	0.604367	0.506549	0.494657	Fig1ABEF
chr1	92583423	92663423	0.03716	0.125916	0.401591	0.0802047	0.396657	0.106314	0.135175	0.440499	0.440747	0.158788	0.412622	Fig1ABEF
chr1	92663423	92743423	0.0401	0.249485	0.466714	0.065447	0.471802	0.212275	0.257572	0.456667	0.481803	0.262165	0.444763	Fig1ABEF
chr1	92743423	92823423	0.03996	0.210772	0.600012	0.123194	0.582836	0.302341	0.271203	0.586255	0.643612	0.272916	0.532614	Fig1ABEF
chr1	92823423	92903423	0.03873	0.156417	0.346644	0.0551808	0.359147	0.155409	0.216678	0.355434	0.374333	0.216679	0.344668	Fig1ABEF
chr1	92903423	92983423	0.04474	0.320655	0.268971	0.143085	0.280763	0.272672	0.397575	0.297729	0.339013	0.425088	0.289264	Fig1ABEF
chr1	92983423	93063423	0.0391	0.12748	0.500971	0.0474812	0.452611	0.140574	0.19538	0.521336	0.524368	0.124053	0.425479	Fig1ABEF
chr1	93063423	93143423	0.04511	0.325738	0.324258	0.218157	0.34544	0.302341	0.214122	0.360906	0.368899	0.383737	0.323547	Fig1ABEF
chr1	93143423	93223423	0.04961	0.342944	0.348679	0.0641637	0.370986	0.314703	0.248768	0.466118	0.39305	0.329981	0.373136	Fig1ABEF
chr1	93223423	93303423	0.04774	0.155244	0.292375	0.0551808	0.290109	0.107373	0.181749	0.317627	0.290108	0.142661	0.279775	Fig1ABEF
chr1	93303423	93383423	0.04856	0.0715607	0.180784	0.0288737	0.131596	0.069934	0.124384	0.202465	0.15728	0.0785668	0.142642	Fig1ABEF
chr1	93383423	93463423	0.04757	0.0703876	0.202831	0.0327235	0.168607	0.0625168	0.112741	0.257683	0.191091	0.064094	0.184884	Fig1ABEF
chr1	93463423	93543423	0.04639	0.195912	0.164503	0.0519726	0.17434	0.185431	0.232297	0.189532	0.144903	0.185666	0.171722	Fig1ABEF
chr1	93543423	93623423	0.04623	0.323001	0.325275	0.0737883	0.338959	0.237705	0.363213	0.410403	0.332372	0.304757	0.335791	Fig1ABEF
chr1	93623423	93703423	0.04648	0.370317	0.234714	0.0641637	0.279018	0.274085	0.402687	0.334043	0.271693	0.285735	0.294162	Fig1ABEF
chr1	93703423	93783423	0.03974	0.144686	0.135333	0.0397815	0.185805	0.139868	0.158462	0.215151	0.145507	0.105031	0.156417	Fig1ABEF
chr1	93783423	93863423	0.02545	0.396126	0.198082	0.14116	0.246244	0.390995	0.368609	0.202217	0.2246	0.349829	0.222535	Fig1ABEF
chr1	94023423	94103423	0.00054	0.406684	0.475193	0.405515	0.476163	0.369803	0.468286	0.496961	0.523161	0.467266	0.448436	Fig1ABEF
chr1	94103423	94183423	-0.01993	0.719126	0.540316	0.495344	0.527879	0.797177	0.756812	0.518849	0.592292	0.785255	0.524043	Fig1ABEF
chr1	94183423	94263423	-0.02145	0.782475	0.499954	1.06127	0.53436	0.794705	0.601758	0.462636	0.598933	0.683531	0.498024	Fig1ABEF
chr1	94263423	94343423	-0.02403	0.665554	0.498936	0.701951	0.496476	0.590554	0.40439	0.485768	0.538859	0.503655	0.497718	Fig1ABEF
chr1	94343423	94423423	-0.02229	0.880627	0.525392	1.02983	0.494233	0.869231	0.707683	0.431296	0.589273	0.755069	0.472924	Fig1ABEF
chr1	94423423	94503423	-0.02396	0.391433	0.464	0.773815	0.435538	0.472938	0.324308	0.41289	0.507161	0.372986	0.463129	Fig1ABEF
chr1	94503423	94583423	-0.02395	0.325347	0.479264	0.740449	0.421581	0.412893	0.308405	0.400951	0.482407	0.319643	0.439865	Fig1ABEF
chr1	94583423	94663423	-0.02336	0.36015	0.467053	0.450429	0.458468	0.457044	0.342198	0.367124	0.505652	0.413923	0.442926	Fig1ABEF
chr1	94663423	94743423	-0.02288	0.549805	0.454503	0.68976	0.422204	0.606448	0.464879	0.398713	0.49418	0.513165	0.465272	Fig1ABEF
chr1	94743423	94823423	-0.02456	0.704658	0.361228	0.538334	0.393666	0.510024	0.479362	0.34648	0.423842	0.540457	0.398236	Fig1ABEF
chr1	94823423	94903423	-0.02231	0.128262	0.419568	0.209815	0.354287	0.216866	0.205035	0.323845	0.405125	0.200966	0.382625	Fig1ABEF
chr1	94903423	94983423	-0.02067	0.526734	0.404983	0.672436	0.374102	0.51179	0.423417	0.369611	0.451615	0.451553	0.427621	Fig1ABEF
chr1	94983423	95063423	-0.01846	0.362105	0.437544	0.304136	0.390053	0.400531	0.324592	0.363642	0.416295	0.392007	0.394869	Fig1ABEF
chr1	95063423	95143423	-0.02096	0.358977	0.423977	0.489569	0.397156	0.36733	0.305565	0.363891	0.40905	0.355205	0.395175	Fig1ABEF
chr1	95143423	95223423	-0.01956	0.315571	0.428386	0.487003	0.40563	0.380752	0.308972	0.354688	0.468218	0.307651	0.432825	Fig1ABEF
chr1	95223423	95303423	-0.01849	0.416851	0.441614	0.343918	0.431052	0.39488	0.288242	0.368119	0.441351	0.326259	0.419663	Fig1ABEF
chr1	95303423	95383423	-0.01936	0.16502	0.39786	0.170676	0.338087	0.172363	0.174081	0.350708	0.396672	0.157961	0.373136	Fig1ABEF
chr1	95383423	95463423	-0.01714	0.165802	0.407018	0.228423	0.388931	0.204151	0.169537	0.374835	0.436219	0.196004	0.400378	Fig1ABEF
chr1	95463423	95543423	-0.0177	0.681977	0.407696	0.371508	0.43155	0.632938	0.630156	0.400454	0.486331	0.640526	0.45517	Fig1ABEF
chr1	95543423	95623423	-0.01832	0.223676	0.473837	0.306703	0.397405	0.257484	0.215258	0.38752	0.46369	0.232806	0.420275	Fig1ABEF
chr1	95623423	95703423	-0.01667	0.489976	0.33172	0.585173	0.309051	0.453865	0.325727	0.311409	0.354107	0.439561	0.310079	Fig1ABEF
chr1	95703423	95783423	-0.01272	0.653822	0.423299	0.22329	0.427687	0.539693	0.530195	0.355683	0.425049	0.588838	0.419969	Fig1ABEF
chr1	95783423	95863423	-0.01838	1.23491	0.529462	2.05196	0.455352	1.17899	0.569668	0.27982	0.461879	1.06934	0.406194	Fig1ABEF
chr1	95863423	95943423	-0.01842	0.584999	0.467392	1.03368	0.412359	0.666846	0.435061	0.259673	0.389427	0.604138	0.400685	Fig1ABEF
chr1	95943423	96023423	-0.02302	0.340598	0.433135	0.687835	0.36974	0.379692	0.190836	0.329317	0.436219	0.216266	0.393644	Fig1ABEF
chr1	96023423	96103423	-0.02431	0.57405	0.40634	1.15431	0.354786	0.500841	0.421997	0.319368	0.411766	0.525984	0.383237	Fig1ABEF
chr1	96103423	96183423	-0.02218	0.646393	0.41855	1.60858	0.414976	0.720886	0.432789	0.376078	0.487841	0.637218	0.445069	Fig1ABEF
chr1	96183423	96263423	-0.02025	0.45791	0.465357	0.997746	0.419338	0.499075	0.322604	0.345485	0.508067	0.329981	0.445681	Fig1ABEF
chr1	96263423	96343423	-0.01512	0.299147	0.401591	0.764832	0.336467	0.336248	0.296761	0.305439	0.378861	0.330394	0.372523	Fig1ABEF
chr1	96343423	96423423	-0.02358	0.083292	0.398538	0.426047	0.289736	0.130332	0.0866145	0.254201	0.303089	0.0835289	0.351403	Fig1ABEF
chr1	96423423	96503423	-0.017	0.459475	0.45993	0.645487	0.40239	0.388522	0.200491	0.294744	0.409955	0.256789	0.377421	Fig1ABEF
chr1	96503423	96583423	-0.01779	0.366406	0.433474	0.691685	0.398527	0.35073	0.199639	0.308673	0.411465	0.218747	0.430682	Fig1ABEF
chr1	96583423	96663423	-0.01823	0.464558	0.410749	0.643562	0.383448	0.454924	0.350718	0.365881	0.434106	0.462304	0.417214	Fig1ABEF
chr1	96663423	96743423	-0.01075	0.610026	0.476211	1.09207	0.456474	0.696515	0.570236	0.419357	0.527387	0.67981	0.460068	Fig1ABEF
chr1	96743423	96823423	-0.01272	0.297583	0.424995	0.261146	0.401642	0.311878	0.211283	0.310414	0.351088	0.292765	0.428234	Fig1ABEF
chr1	96823423	96903423	-0.01289	0.118486	0.395825	0.095604	0.368618	0.177307	0.11984	0.293998	0.328145	0.102964	0.383849	Fig1ABEF
chr1	96903423	96983423	-0.01338	0.635835	0.461287	0.97208	0.40214	0.614219	0.469138	0.394236	0.460973	0.635151	0.450273	Fig1ABEF
chr1	96983423	97063423	-0.01762	0.314007	0.404304	0.504327	0.37622	0.335895	0.248484	0.351454	0.424144	0.302276	0.426091	Fig1ABEF
chr1	97063423	97143423	-0.01938	0.169321	0.404304	0.726975	0.35005	0.267727	0.165562	0.347226	0.437728	0.162096	0.384155	Fig1ABEF
chr1	97223423	97303423	-0.01812	0.549023	0.44772	1.58998	0.443264	0.680974	0.409786	0.451443	0.567839	0.50779	0.474761	Fig1ABEF
chr1	97303423	97383423	-0.02108	0.0899397	0.463661	0.762907	0.391922	0.227109	0.128644	0.394236	0.506255	0.113302	0.431295	Fig1ABEF
chr1	97463423	97543423	-0.0192	0.962746	0.50165	1.80172	0.474169	1.00945	0.658554	0.480047	0.574481	0.864235	0.472006	Fig1ABEF
chr1	97543423	97623423	-0.01731	0.125525	0.456538	0.245105	0.453607	0.154703	0.137163	0.425078	0.485124	0.112061	0.463435	Fig1ABEF
chr1	97623423	97703423	-0.01064	0.254959	0.382258	0.105229	0.34706	0.199912	0.190552	0.317876	0.303089	0.191455	0.351709	Fig1ABEF
chr1	97703423	97783423	-0.00463	0.274512	0.125497	0.0898292	0.14331	0.203091	0.170673	0.111431	0.113507	0.177396	0.147846	Fig1ABEF
chr1	97783423	97863423	-0.01016	0.27021	0.388024	0.100737	0.368494	0.223577	0.22321	0.352698	0.340522	0.188147	0.393338	Fig1ABEF
chr1	97863423	97943423	-0.01852	0.295628	0.441614	0.161051	0.393791	0.229228	0.210147	0.378317	0.401201	0.188147	0.409561	Fig1ABEF
chr1	97943423	98023423	-0.01423	0.122396	0.458913	0.0705801	0.431176	0.163886	0.178625	0.401698	0.450709	0.143074	0.443232	Fig1ABEF
chr1	98023423	98103423	-0.00991	0.149378	0.336129	0.0635221	0.363384	0.163179	0.155338	0.352698	0.338711	0.153412	0.355382	Fig1ABEF
chr1	98103423	98183423	-0.01631	0.460648	0.414819	0.281037	0.45286	0.429494	0.28313	0.424581	0.481501	0.317575	0.48578	Fig1ABEF
chr1	98183423	98263423	-0.01868	0.764878	0.49724	1.31279	0.506944	0.820489	0.548937	0.45791	0.581122	0.712891	0.493739	Fig1ABEF
chr1	98263423	98343423	-0.02569	0.726556	0.490117	1.90117	0.486506	0.83603	0.708819	0.481788	0.53916	0.792698	0.422112	Fig1ABEF
chr1	98343423	98423423	-0.01378	1.26893	0.496223	1.29803	0.500339	1.2521	0.779531	0.449702	0.541877	0.854311	0.467414	Fig1ABEF
chr1	98423423	98503423	-0.02137	0.60416	0.446702	1.56752	0.421955	0.796118	0.506908	0.400205	0.483614	0.669886	0.447212	Fig1ABEF
chr1	98503423	98583423	-0.02091	0.270601	0.457556	0.861077	0.408247	0.334482	0.18544	0.372347	0.452822	0.232392	0.400378	Fig1ABEF
chr1	98583423	98663423	-0.02114	0.961964	0.439579	1.73242	0.45124	1.02499	0.685249	0.436768	0.482709	0.892767	0.418744	Fig1ABEF
chr1	98663423	98743423	-0.02205	0.217028	0.452468	0.904067	0.454729	0.357794	0.183736	0.445723	0.556972	0.19435	0.434049	Fig1ABEF
chr1	98743423	98823423	-0.02078	0.447743	0.474176	1.30509	0.471303	0.582784	0.341914	0.489499	0.563613	0.396556	0.475373	Fig1ABEF
chr1	98823423	98903423	-0.01852	0.836439	0.472141	1.54827	0.47554	0.802475	0.504636	0.447961	0.579613	0.527225	0.450273	Fig1ABEF
chr1	98903423	98983423	-0.0141	0.385177	0.475193	1.30958	0.415225	0.505786	0.207875	0.287531	0.426559	0.313854	0.410786	Fig1ABEF
chr1	98983423	99063423	-0.02098	0.374227	0.411427	1.46871	0.386189	0.546757	0.331691	0.333546	0.449804	0.462717	0.421805	Fig1ABEF
chr1	99063423	99143423	-0.02091	0.409421	0.458234	1.44625	0.434541	0.493423	0.28739	0.404434	0.498708	0.361407	0.442008	Fig1ABEF
chr1	99143423	99223423	-0.01735	0.65304	0.44331	1.53287	0.430802	0.729009	0.270919	0.282308	0.442558	0.40772	0.389665	Fig1ABEF
chr1	99223423	99303423	-0.01889	0.393779	0.471802	1.31985	0.437532	0.513556	0.430517	0.3328	0.466105	0.505309	0.447824	Fig1ABEF
chr1	99303423	99383423	-0.01767	0.467686	0.448737	1.40069	0.422328	0.54817	0.359237	0.392992	0.490558	0.401518	0.407113	Fig1ABEF
chr1	99383423	99463423	-0.0198	0.248703	0.410071	1.07474	0.407748	0.389935	0.217246	0.297231	0.425955	0.282427	0.418132	Fig1ABEF
chr1	99463423	99543423	-0.02095	0.117704	0.400573	0.856586	0.361141	0.217219	0.141991	0.322104	0.425049	0.14142	0.399766	Fig1ABEF
chr1	99543423	99623423	-0.0173	0.443051	0.438223	0.852094	0.362014	0.475763	0.337939	0.342251	0.434408	0.411856	0.405276	Fig1ABEF
chr1	99623423	99703423	-0.02023	0.474725	0.415158	0.621746	0.39591	0.471878	0.398711	0.352947	0.412974	0.52309	0.400378	Fig1ABEF
chr1	99703423	99783423	-0.01959	0.0613936	0.420924	0.36445	0.340704	0.119382	0.0928621	0.27783	0.363767	0.08601	0.381706	Fig1ABEF
chr1	99783423	99863423	-0.02285	0.246748	0.496562	1.08629	0.41535	0.320001	0.176353	0.339764	0.441653	0.200966	0.403133	Fig1ABEF
chr1	99863423	99943423	-0.02243	0.0688234	0.458913	0.601214	0.396533	0.120089	0.0695756	0.312155	0.390937	0.0616129	0.400685	Fig1ABEF
chr1	99943423	100023423	-0.02043	0.119659	0.460948	0.615972	0.40052	0.223224	0.146251	0.415378	0.486935	0.114542	0.389053	Fig1ABEF
chr1	100023423	100103423	-0.02316	0.0942412	0.438223	0.741091	0.427562	0.147992	0.102234	0.407916	0.464294	0.0880776	0.400378	Fig1ABEF
chr1	100103423	100183423	-0.02017	0.20256	0.484691	0.887384	0.394414	0.31541	0.147671	0.403936	0.44769	0.18856	0.361504	Fig1ABEF
chr1	100183423	100263423	-0.01917	0.344508	0.414141	0.614688	0.378837	0.366624	0.279438	0.375581	0.465803	0.339491	0.403746	Fig1ABEF
chr1	100263423	100343423	-0.01969	0.263562	0.448398	1.11067	0.435289	0.340134	0.162154	0.334789	0.481199	0.181117	0.434356	Fig1ABEF
chr1	100343423	100423423	-0.02154	0.371881	0.460948	1.16136	0.401268	0.495896	0.267511	0.380058	0.445879	0.370505	0.41599	Fig1ABEF
chr1	100423423	100503423	-0.02051	0.102453	0.459252	0.864285	0.414478	0.242297	0.108481	0.348221	0.51018	0.0980018	0.407725	Fig1ABEF
chr1	100503423	100583423	-0.0167	0.8294	0.506737	1.76964	0.436784	0.956825	0.507476	0.376327	0.492973	0.779466	0.425785	Fig1ABEF
chr1	100583423	100663423	-0.01754	0.495059	0.467392	0.774456	0.413605	0.541106	0.282278	0.318125	0.439841	0.341972	0.392114	Fig1ABEF
chr1	100663423	100743423	-0.01448	0.615891	0.510468	0.872627	0.474294	0.686625	0.483621	0.4012	0.505048	0.648383	0.41048	Fig1ABEF
chr1	100743423	100823423	-0.01532	0.766834	0.492492	0.836053	0.489996	0.852277	0.719043	0.469103	0.574783	0.832808	0.434356	Fig1ABEF
chr1	100823423	100903423	-0.00998	0.970567	0.473498	0.553733	0.455601	0.947288	0.939413	0.407418	0.559387	1.15204	0.402215	Fig1ABEF
chr1	100903423	100983423	-0.0169	0.260825	0.523357	0.619822	0.417468	0.381105	0.223494	0.419855	0.531613	0.21089	0.426703	Fig1ABEF
chr1	100983423	101063423	-0.02041	0.580698	0.508433	1.2082	0.459838	0.63753	0.363213	0.418611	0.549424	0.439147	0.4717	Fig1ABEF
chr1	101063423	101143423	-0.01755	0.448134	0.494527	1.61757	0.44476	0.639649	0.435912	0.35817	0.539462	0.525157	0.416296	Fig1ABEF
chr1	101143423	101223423	-0.01823	0.321046	0.519287	1.35	0.449121	0.495189	0.450112	0.382048	0.548821	0.482979	0.438947	Fig1ABEF
chr1	101223423	101303423	-0.01532	1.09844	0.474854	1.65222	0.478531	1.22173	0.8244	0.400454	0.534934	1.12805	0.428234	Fig1ABEF
chr1	101303423	101383423	-0.01942	0.827836	0.508433	1.60217	0.442641	0.942343	0.579891	0.357424	0.502935	0.720334	0.433743	Fig1ABEF
chr1	101383423	101463423	-0.01742	0.23267	0.474176	0.962456	0.418341	0.375101	0.172377	0.34449	0.450709	0.219574	0.445069	Fig1ABEF
chr1	101463423	101543423	-0.0186	0.367189	0.432117	0.840545	0.403885	0.389935	0.201059	0.366378	0.476067	0.308065	0.375278	Fig1ABEF
chr1	101543423	101623423	-0.01036	0.667118	0.519965	0.879685	0.460212	0.585609	0.279154	0.334043	0.479992	0.403172	0.4466	Fig1ABEF
chr1	101623423	101703423	-0.01349	0.518522	0.445685	0.362525	0.417095	0.489185	0.37798	0.365383	0.448294	0.44535	0.428234	Fig1ABEF
chr1	101703423	101783423	-0.00521	0.567793	0.46434	0.374716	0.473048	0.546757	0.623341	0.36787	0.466709	0.559065	0.413847	Fig1ABEF
chr1	101783423	101863423	-0.01109	0.586954	0.445006	0.528067	0.431924	0.623402	0.446136	0.334789	0.472445	0.56196	0.427315	Fig1ABEF
chr1	101863423	101943423	-0.00656	1.07458	0.510129	0.934865	0.473795	0.998856	0.723018	0.447464	0.514708	0.933705	0.422418	Fig1ABEF
chr1	101943423	102023423	-0.01102	0.966656	0.524036	1.39299	0.476412	1.00486	0.430517	0.448459	0.533123	0.646729	0.438335	Fig1ABEF
chr1	102023423	102103423	-0.01297	0.718344	0.531158	0.561433	0.453358	0.876648	0.634132	0.437515	0.543689	0.737288	0.448742	Fig1ABEF
chr1	102103423	102183423	-0.01424	0.709741	0.535229	0.58774	0.492862	0.661901	0.561717	0.434281	0.559688	0.672367	0.442008	Fig1ABEF
chr1	102183423	102263423	-0.01195	0.580307	0.59696	0.47802	0.516913	0.684153	0.510316	0.526311	0.600141	0.583462	0.480577	Fig1ABEF
chr1	102263423	102343423	-0.01286	0.855209	0.496901	0.214948	0.462206	0.74561	0.763344	0.408413	0.513802	0.956034	0.400378	Fig1ABEF
chr1	102343423	102423423	-0.01534	0.663207	0.489778	0.410006	0.473795	0.603623	0.461471	0.451941	0.528897	0.609927	0.431601	Fig1ABEF
chr1	102423423	102503423	-0.01858	0.121614	0.538281	0.453638	0.447875	0.239824	0.137447	0.429306	0.57599	0.127361	0.429458	Fig1ABEF
chr1	102503423	102583423	-0.02052	0.269037	0.50979	0.633296	0.459215	0.404063	0.257856	0.415129	0.540972	0.282427	0.46619	Fig1ABEF
chr1	102583423	102663423	-0.01659	0.517349	0.467392	0.684627	0.42183	0.577839	0.41433	0.387022	0.484822	0.404826	0.397624	Fig1ABEF
chr1	102663423	102743423	-0.02053	0.294846	0.434492	0.42733	0.368618	0.329538	0.179761	0.32285	0.387012	0.307238	0.397317	Fig1ABEF
chr1	102743423	102823423	-0.01753	0.705831	0.451112	0.859794	0.424073	0.608921	0.534454	0.4012	0.477577	0.71041	0.397317	Fig1ABEF
chr1	102823423	102903423	-0.01904	0.337469	0.46434	0.663453	0.409618	0.396293	0.266375	0.379561	0.469728	0.349002	0.41201	Fig1ABEF
chr1	102903423	102983423	-0.02202	0.470424	0.457217	0.9092	0.404508	0.445388	0.21753	0.372347	0.482407	0.276638	0.38538	Fig1ABEF
chr1	102983423	103063423	-0.01885	1.03157	0.487065	2.00768	0.464823	1.14508	0.593523	0.4599	0.497199	0.863408	0.390583	Fig1ABEF
chr1	103063423	103143423	-0.01945	0.370317	0.460269	0.521009	0.417842	0.428434	0.269499	0.367622	0.425653	0.345694	0.404358	Fig1ABEF
chr1	103143423	103223423	-0.01492	1.03822	0.48096	1.61757	0.451614	1.03771	0.908175	0.433037	0.481803	1.04453	0.429152	Fig1ABEF
chr1	103223423	103303423	-0.01891	0.669855	0.49724	1.15495	0.430179	0.772806	0.423417	0.398464	0.49901	0.609927	0.421805	Fig1ABEF
chr1	103303423	103383423	-0.01804	0.963137	0.403287	1.48154	0.383946	1.06349	1.01296	0.359165	0.457954	1.37244	0.360279	Fig1ABEF
chr1	103383423	103463423	-0.01619	0.868114	0.47655	0.895084	0.460586	0.974838	0.688089	0.440251	0.544896	0.820817	0.408337	Fig1ABEF
chr1	103463423	103543423	-0.01693	0.672592	0.465018	1.04459	0.448	0.787641	0.649467	0.406921	0.518633	0.784014	0.396705	Fig1ABEF
chr1	103543423	103623423	-0.01957	0.69058	0.426012	1.00224	0.385566	0.630466	0.416602	0.347723	0.425955	0.549968	0.400991	Fig1ABEF
chr1	103623423	103703423	-0.02125	0.412158	0.431778	1.00545	0.382825	0.495543	0.292786	0.359165	0.475765	0.456101	0.408643	Fig1ABEF
chr1	103703423	103783423	-0.01614	0.594775	0.420924	0.491494	0.383199	0.543931	0.40865	0.357672	0.431087	0.606205	0.394869	Fig1ABEF
chr1	103783423	103863423	-0.01916	0.267082	0.350375	0.320819	0.26556	0.238058	0.186008	0.237039	0.287995	0.19559	0.321405	Fig1ABEF
chr1	103863423	103943423	-0.01935	0.455173	0.474854	1.30637	0.429681	0.549936	0.331975	0.435276	0.502633	0.361407	0.430988	Fig1ABEF
chr1	103943423	104023423	-0.01899	0.200605	0.378866	0.540259	0.341327	0.240531	0.152214	0.333546	0.390031	0.165817	0.356606	Fig1ABEF
chr1	104023423	104103423	-0.02102	0.168148	0.421942	0.981063	0.358275	0.285034	0.178341	0.357672	0.431087	0.181117	0.389359	Fig1ABEF
chr1	104103423	104183423	-0.0189	0.48763	0.447381	1.60666	0.393168	0.6453	0.41717	0.402195	0.490558	0.588424	0.423948	Fig1ABEF
chr1	104183423	104263423	-0.02296	0.459083	0.493848	1.16906	0.43641	0.69157	0.415466	0.395977	0.527991	0.533841	0.470475	Fig1ABEF
chr1	104263423	104343423	-0.02123	0.68276	0.476889	1.20243	0.447626	0.818016	0.652591	0.322104	0.447388	0.73398	0.449048	Fig1ABEF
chr1	104343423	104423423	-0.0241	1.00381	0.431439	2.06671	0.389928	1.07656	0.617661	0.352947	0.452822	0.951486	0.362116	Fig1ABEF
chr1	104423423	104503423	-0.02048	0.177142	0.469088	1.04459	0.39242	0.356381	0.371733	0.329069	0.444973	0.356032	0.408643	Fig1ABEF
chr1	104503423	104583423	-0.02086	0.242837	0.420585	0.980422	0.415848	0.371569	0.250472	0.388266	0.463388	0.275811	0.419663	Fig1ABEF
chr1	104583423	104663423	-0.02281	0.200214	0.433813	0.531276	0.429058	0.256072	0.162154	0.371353	0.445577	0.150518	0.430682	Fig1ABEF
chr1	104663423	104743423	-0.02211	0.311661	0.488422	0.939357	0.451115	0.353555	0.251324	0.409657	0.562707	0.263406	0.452109	Fig1ABEF
chr1	104743423	104823423	-0.02023	0.185745	0.463322	0.310552	0.451115	0.211568	0.101382	0.430301	0.45403	0.169952	0.426091	Fig1ABEF
chr1	104823423	104903423	-0.02273	0.20999	0.446702	0.305419	0.467938	0.229228	0.205319	0.433784	0.545802	0.200552	0.433131	Fig1ABEF
chr1	104903423	104983423	-0.01679	0.263953	0.415158	0.252163	0.424198	0.244063	0.216678	0.406672	0.456747	0.236941	0.428846	Fig1ABEF
chr1	104983423	105063423	-0.00631	0.653431	0.520305	0.413214	0.547195	0.711702	0.508612	0.478306	0.556972	0.588424	0.524961	Fig1ABEF
chr1	105063423	105143423	-0.00685	0.237363	0.486726	0.379208	0.475914	0.326712	0.247064	0.460646	0.498406	0.265473	0.459762	Fig1ABEF
chr1	105143423	105223423	-0.01338	0.215464	0.546082	0.438238	0.556541	0.306579	0.315788	0.50094	0.579915	0.247692	0.517921	Fig1ABEF
chr1	105223423	105303423	-0.01592	0.186918	0.502328	0.347126	0.546323	0.259957	0.234001	0.505418	0.620367	0.198071	0.53445	Fig1ABEF
chr1	105303423	105383423	-0.00538	0.162674	0.514878	0.131536	0.475416	0.210508	0.359237	0.452936	0.536142	0.262165	0.461905	Fig1ABEF
chr1	105383423	105463423	-0.00487	0.439531	0.497919	0.307986	0.500837	0.380752	0.280006	0.527554	0.564217	0.277465	0.461292	Fig1ABEF
chr1	105463423	105543423	0.00137	0.473943	0.465357	0.346484	0.457097	0.45669	0.426257	0.472585	0.500218	0.541284	0.432519	Fig1ABEF
chr1	105543423	105623423	0.00063	0.362887	0.329685	0.229706	0.315033	0.318235	0.275747	0.335784	0.314862	0.22619	0.325078	Fig1ABEF
chr1	105623423	105703423	0.02073	0.0899397	0.109895	0.0346484	0.120505	0.0822961	0.149659	0.129588	0.0981115	0.103377	0.0939726	Fig1ABEF
chr1	105703423	105783423	0.02092	0.223285	0.203848	0.0673719	0.201631	0.212981	0.271487	0.203958	0.171771	0.224122	0.195904	Fig1ABEF
chr1	105783423	105863423	0.0096	0.27021	0.444667	0.162334	0.509187	0.281502	0.28171	0.457413	0.452822	0.228671	0.411704	Fig1ABEF
chr1	105863423	105943423	0.00311	0.224849	0.488761	0.11357	0.44638	0.208036	0.262683	0.413637	0.427766	0.253895	0.430988	Fig1ABEF
chr1	105943423	106023423	0.01505	0.169321	0.350035	0.0538975	0.30307	0.130685	0.196516	0.316383	0.337202	0.141834	0.299672	Fig1ABEF
chr1	106023423	106103423	0.00785	0.177924	0.420246	0.0911125	0.391922	0.17872	0.276031	0.360906	0.368597	0.191041	0.389665	Fig1ABEF
chr1	106103423	106183423	0.01169	0.454782	0.376831	0.198908	0.41049	0.401591	0.405242	0.38155	0.383088	0.342799	0.39242	Fig1ABEF
chr1	106183423	106263423	0.00272	0.492713	0.394468	0.222648	0.368743	0.382518	0.406662	0.33653	0.307617	0.305584	0.346811	Fig1ABEF
chr1	106263423	106343423	0.00222	0.360541	0.423299	0.214307	0.42183	0.295277	0.241669	0.380556	0.359541	0.2357	0.389053	Fig1ABEF
chr1	106343423	106423423	-0.00154	0.315962	0.369708	0.268846	0.352293	0.309405	0.283698	0.302455	0.322711	0.308065	0.370381	Fig1ABEF
chr1	106423423	106503423	-0.01108	0.434057	0.504024	0.349051	0.503704	0.531922	0.688089	0.4599	0.519538	0.687667	0.490678	Fig1ABEF
chr1	106503423	106583423	-0.00743	0.107537	0.478246	0.0609555	0.453981	0.141987	0.197084	0.455174	0.476973	0.110821	0.432213	Fig1ABEF
chr1	106583423	106663423	-0.01731	0.0797726	0.529123	0.119986	0.474917	0.129625	0.117001	0.444479	0.461879	0.087664	0.508126	Fig1ABEF
chr1	106663423	106743423	-0.00436	0.274512	0.393111	0.155918	0.41859	0.247948	0.271771	0.372099	0.396672	0.230325	0.418132	Fig1ABEF
chr1	106743423	106823423	0.00432	0.419197	0.19469	0.367658	0.208111	0.399472	0.492709	0.188785	0.182336	0.478431	0.220392	Fig1ABEF
chr1	106823423	106903423	-0.01767	0.24753	0.467053	0.209815	0.477285	0.303754	0.277166	0.457413	0.479086	0.210476	0.46619	Fig1ABEF
chr1	106903423	106983423	-0.02253	0.563492	0.469767	0.545392	0.473172	0.504373	0.474534	0.473331	0.510784	0.52433	0.448742	Fig1ABEF
chr1	106983423	107063423	-0.02255	0.282332	0.432457	0.97978	0.441021	0.452805	0.268647	0.459403	0.470331	0.255549	0.446906	Fig1ABEF
chr1	107063423	107143423	-0.01914	1.10117	0.469088	1.92748	0.449246	1.20689	1.04704	0.475073	0.547613	1.25335	0.427009	Fig1ABEF
chr1	107143423	107223423	-0.01381	0.92677	0.45179	1.8492	0.47392	1.15815	0.702004	0.453931	0.551236	0.957275	0.471394	Fig1ABEF
chr1	107223423	107303423	-0.0182	0.827445	0.413802	1.96469	0.456224	1.03524	0.797422	0.434281	0.523765	0.973815	0.42303	Fig1ABEF
chr1	107303423	107383423	-0.02574	0.47277	0.388024	1.30509	0.402514	0.560179	0.37798	0.417367	0.445275	0.518541	0.383543	Fig1ABEF
chr1	107383423	107463423	-0.02645	0.160327	0.44331	0.926524	0.448997	0.329184	0.164142	0.433286	0.539764	0.165404	0.457925	Fig1ABEF
chr1	107463423	107543423	-0.02315	0.114966	0.418211	0.520368	0.410365	0.234526	0.0979738	0.379063	0.441049	0.130256	0.403439	Fig1ABEF
chr1	107543423	107623423	-0.0223	0.237754	0.412106	0.303494	0.390177	0.27903	0.168117	0.3522	0.387314	0.165817	0.409868	Fig1ABEF
chr1	107623423	107703423	-0.02163	0.250267	0.446363	0.551166	0.422702	0.306226	0.193108	0.373094	0.465803	0.198898	0.45364	Fig1ABEF
chr1	107703423	107783423	-0.02147	0.138429	0.479942	0.572982	0.414228	0.213687	0.144263	0.383043	0.436219	0.123226	0.449661	Fig1ABEF
chr1	107783423	107863423	-0.02265	0.415287	0.514538	0.915616	0.481148	0.580311	0.34305	0.427814	0.471841	0.456515	0.504452	Fig1ABEF
chr1	107863423	107943423	-0.01998	0.417633	0.493509	0.555016	0.458094	0.5019	0.314368	0.429058	0.476369	0.32171	0.442008	Fig1ABEF
chr1	107943423	108023423	-0.01546	0.556062	0.471123	0.683344	0.433669	0.565123	0.37514	0.40518	0.447087	0.476363	0.425785	Fig1ABEF
chr1	108023423	108103423	-0.01789	0.41294	0.477907	1.23066	0.419587	0.492011	0.231161	0.403687	0.477577	0.358099	0.457313	Fig1ABEF
chr1	108103423	108183423	-0.01768	0.407857	0.460609	1.56559	0.434666	0.614572	0.265807	0.317876	0.440445	0.396556	0.416296	Fig1ABEF
chr1	108183423	108263423	-0.02223	0.385959	0.475533	0.994538	0.382576	0.486006	0.300169	0.308922	0.423238	0.373399	0.374972	Fig1ABEF
chr1	108263423	108343423	-0.01674	0.597121	0.478924	0.877118	0.462331	0.721592	0.3723	0.416124	0.50384	0.450725	0.414153	Fig1ABEF
chr1	108343423	108423423	-0.0147	0.736723	0.479264	0.959248	0.464948	0.792232	0.617377	0.380804	0.496897	0.691388	0.396399	Fig1ABEF
chr1	108423423	108503423	-0.02132	0.234625	0.419568	0.481228	0.353664	0.285387	0.195948	0.327825	0.396974	0.260098	0.357218	Fig1ABEF
chr1	108503423	108583423	-0.01387	0.508746	0.464	0.445938	0.446878	0.563711	0.484189	0.371104	0.497803	0.480912	0.444763	Fig1ABEF
chr1	108583423	108663423	-0.02032	1.07693	0.445685	1.6458	0.430678	1.22702	0.971219	0.370855	0.483916	1.21779	0.383543	Fig1ABEF
chr1	108663423	108743423	-0.02118	0.676894	0.388363	1.24734	0.38756	0.806007	0.564556	0.292008	0.450407	0.712477	0.366401	Fig1ABEF
chr1	108743423	108823423	-0.02145	0.705831	0.43924	1.10105	0.400396	0.777398	0.640664	0.344241	0.431087	0.699658	0.378033	Fig1ABEF
chr1	108823423	108903423	-0.02004	0.483719	0.406	0.705801	0.299705	0.471172	0.351002	0.227587	0.32724	0.466439	0.318344	Fig1ABEF
chr1	108903423	108983423	-0.0161	0.758231	0.432117	1.89155	0.381454	1.0091	0.844847	0.335287	0.403314	0.985807	0.344668	Fig1ABEF
chr1	108983423	109063423	-0.01773	0.830965	0.493848	0.927166	0.457221	1.00733	0.858194	0.416621	0.48935	0.906413	0.411398	Fig1ABEF
chr1	109063423	109143423	-0.01681	0.757058	0.432796	1.33653	0.368992	0.82614	0.650319	0.319368	0.432898	0.79642	0.365789	Fig1ABEF
chr1	109143423	109223423	-0.02194	0.339425	0.460948	0.593514	0.366375	0.429847	0.277734	0.316383	0.401804	0.350243	0.359055	Fig1ABEF
chr1	109223423	109303423	-0.01722	0.428973	0.460609	0.633938	0.366624	0.460576	0.230877	0.333546	0.450709	0.295659	0.389053	Fig1ABEF
chr1	109303423	109383423	-0.0128	0.737897	0.461965	0.43503	0.40401	0.774926	0.485893	0.296485	0.460671	0.694283	0.3563	Fig1ABEF
chr1	109383423	109463423	-0.01863	0.433666	0.43517	0.600572	0.371485	0.511084	0.225482	0.267881	0.412974	0.316748	0.368544	Fig1ABEF
chr1	109463423	109543423	-0.01917	0.191611	0.400573	0.363167	0.317525	0.245122	0.161302	0.280069	0.354107	0.15672	0.324466	Fig1ABEF
chr1	109543423	109623423	-0.0207	0.707004	0.439919	1.5348	0.363634	0.840268	0.431937	0.302952	0.387616	0.770368	0.355382	Fig1ABEF
chr1	109623423	109703423	-0.01813	0.109883	0.409053	0.703876	0.339583	0.232054	0.0931461	0.308673	0.414483	0.119091	0.369462	Fig1ABEF
chr1	109783423	109863423	-0.01441	0.100498	0.399556	0.583248	0.338087	0.190729	0.104221	0.255694	0.391842	0.102964	0.348035	Fig1ABEF
chr1	109863423	109943423	-0.01638	0.405511	0.488761	0.75649	0.41049	0.535101	0.380536	0.348718	0.459464	0.377948	0.404358	Fig1ABEF
chr1	109943423	110023423	-0.02118	0.0668682	0.340878	0.225856	0.257958	0.119736	0.0840587	0.22311	0.272901	0.0756723	0.27151	Fig1ABEF
chr1	110023423	110103423	-0.0252	0.198258	0.371065	0.69361	0.264563	0.283268	0.133756	0.170628	0.295844	0.243557	0.273041	Fig1ABEF
chr1	110103423	110183423	-0.019	0.333559	0.397521	1.09656	0.328242	0.479649	0.218098	0.294993	0.389125	0.365956	0.368544	Fig1ABEF
chr1	110183423	110263423	-0.02017	0.275685	0.447381	1.23194	0.3908	0.419604	0.229741	0.350957	0.44437	0.304343	0.404052	Fig1ABEF
chr1	110263423	110343423	-0.01687	0.653822	0.423977	1.56816	0.389928	0.828259	0.425973	0.299719	0.43803	0.662029	0.351403	Fig1ABEF
chr1	110343423	110423423	-0.0172	0.287807	0.444667	0.744299	0.391548	0.378986	0.232297	0.343744	0.440747	0.214611	0.415683	Fig1ABEF
chr1	110423423	110503423	-0.01955	0.316353	0.405322	0.524218	0.362014	0.37616	0.258992	0.323099	0.455539	0.318402	0.403439	Fig1ABEF
chr1	110503423	110583423	-0.01553	0.462994	0.52641	1.23002	0.440398	0.621989	0.417454	0.406175	0.564217	0.474709	0.436498	Fig1ABEF
chr1	110583423	110663423	-0.02117	0.335514	0.433135	0.523576	0.426067	0.401238	0.230877	0.404185	0.531312	0.283254	0.431295	Fig1ABEF
chr1	110663423	110743423	-0.01314	0.635835	0.469088	0.7366	0.431799	0.600797	0.459483	0.379312	0.517727	0.572711	0.488841	Fig1ABEF
chr1	110743423	110823423	-0.01345	0.987381	0.472141	0.324668	0.490245	0.821548	1.01268	0.40717	0.577198	0.880776	0.453946	Fig1ABEF
chr1	110823423	110903423	-0.02271	0.230715	0.406	0.196983	0.360767	0.194261	0.153066	0.323845	0.387314	0.11785	0.359361	Fig1ABEF
chr1	110903423	110983423	-0.02037	0.354675	0.377509	0.377924	0.319893	0.368743	0.265523	0.261166	0.312447	0.342799	0.345893	Fig1ABEF
chr1	110983423	111063423	-0.01717	0.369144	0.392772	0.456204	0.35329	0.370509	0.22321	0.297977	0.376748	0.332875	0.372217	Fig1ABEF
chr1	111063423	111143423	-0.01996	0.457128	0.472141	0.761623	0.380956	0.498015	0.345038	0.334292	0.456143	0.412683	0.389053	Fig1ABEF
chr1	111143423	111223423	-0.01862	0.272165	0.422281	0.568491	0.367995	0.312231	0.165846	0.317627	0.409653	0.154653	0.38538	Fig1ABEF
chr1	111223423	111303423	-0.01599	0.927552	0.41855	1.24542	0.406502	0.894308	0.741761	0.351454	0.400597	0.769128	0.383849	Fig1ABEF
chr1	111303423	111383423	-0.02063	0.440313	0.448059	1.05613	0.380831	0.557	0.290514	0.3328	0.4332	0.396142	0.399154	Fig1ABEF
chr1	111383423	111463423	-0.0165	0.422717	0.461626	1.25119	0.413107	0.612453	0.31948	0.363144	0.485727	0.382496	0.43558	Fig1ABEF
chr1	111463423	111543423	-0.01905	0.447743	0.467731	1.07282	0.391922	0.632938	0.326863	0.377571	0.454634	0.457342	0.403439	Fig1ABEF
chr1	111543423	111623423	-0.02053	0.57796	0.457217	0.721842	0.389554	0.696515	0.483905	0.322353	0.423238	0.567335	0.384155	Fig1ABEF
chr1	111623423	111703423	-0.01716	1.00811	0.334094	0.521651	0.437158	1.02817	0.938277	0.348967	0.380975	0.86837	0.39793	Fig1ABEF
chr1	111703423	111783423	-0.01719	0.791078	0.455182	0.837337	0.424821	0.821901	0.657134	0.336033	0.41388	0.788149	0.383237	Fig1ABEF
chr1	111783423	111863423	-0.0169	0.301102	0.334772	0.138594	0.352667	0.317882	0.341062	0.290516	0.331164	0.315094	0.341607	Fig1ABEF
chr1	111863423	111943423	-0.01866	0.471597	0.384971	0.531917	0.344567	0.465874	0.306417	0.270369	0.346862	0.49952	0.350178	Fig1ABEF
chr1	111943423	112023423	-0.01698	0.607679	0.445345	0.519726	0.40077	0.567949	0.354978	0.348718	0.455841	0.565681	0.392114	Fig1ABEF
chr1	112023423	112103423	-0.02112	0.210772	0.436527	0.255372	0.352917	0.208742	0.165562	0.23878	0.349881	0.160028	0.318344	Fig1ABEF
chr1	112103423	112183423	-0.02378	0.313225	0.389041	0.471603	0.343944	0.340134	0.18828	0.257186	0.360447	0.28987	0.365483	Fig1ABEF
chr1	112183423	112263423	-0.01706	0.791078	0.465357	1.00031	0.477659	0.988966	0.745737	0.373342	0.518633	1.04907	0.489147	Fig1ABEF
chr1	112263423	112343423	-0.01942	0.764878	0.46434	1.7151	0.374475	0.897487	0.82014	0.322353	0.380975	0.897729	0.315895	Fig1ABEF
chr1	112343423	112423423	-0.02143	0.417633	0.351053	0.512027	0.328242	0.427728	0.291934	0.297977	0.359541	0.404826	0.354157	Fig1ABEF
chr1	112423423	112503423	-0.01739	0.503271	0.380562	0.368941	0.385192	0.499075	0.498673	0.309668	0.38188	0.56196	0.378033	Fig1ABEF
chr1	112503423	112583423	-0.02004	0.950623	0.462983	1.67018	0.488126	1.07939	0.690076	0.424829	0.50535	0.97795	0.406194	Fig1ABEF
chr1	112583423	112663423	-0.02168	1.05269	0.481299	1.67596	0.466942	1.21608	1.06806	0.417616	0.463086	1.32364	0.389053	Fig1ABEF
chr1	112663423	112743423	-0.01963	0.389869	0.486726	0.633296	0.440896	0.513203	0.29165	0.398713	0.484822	0.374226	0.389359	Fig1ABEF
chr1	112743423	112823423	-0.01653	0.759404	0.538281	0.582607	0.482394	0.885125	0.657702	0.442489	0.522255	0.740596	0.431295	Fig1ABEF
chr1	112823423	112903423	-0.01924	0.772699	0.520644	0.823221	0.522521	0.947288	0.548369	0.478555	0.581726	0.695937	0.469863	Fig1ABEF
chr1	112903423	112983423	-0.01991	0.584999	0.456199	1.66248	0.42831	0.960357	0.709103	0.397967	0.490256	0.8142	0.376503	Fig1ABEF
chr1	112983423	113063423	-0.01608	0.954925	0.480281	2.43052	0.460711	1.29201	0.89426	0.420103	0.513501	1.16486	0.404358	Fig1ABEF
chr1	113063423	113143423	-0.02337	0.125916	0.465018	0.955398	0.406751	0.315763	0.133188	0.357672	0.44769	0.138939	0.383237	Fig1ABEF
chr1	113143423	113223423	-0.02126	0.293673	0.506398	1.02854	0.440273	0.380752	0.25104	0.427068	0.533123	0.285735	0.441396	Fig1ABEF
chr1	113223423	113303423	-0.02226	0.171276	0.487065	0.79948	0.42831	0.255012	0.142275	0.39921	0.469426	0.148863	0.422112	Fig1ABEF
chr1	113303423	113383423	-0.01912	0.223676	0.527767	1.03111	0.50819	0.396293	0.259276	0.476068	0.566934	0.297727	0.479046	Fig1ABEF
chr1	113383423	113463423	-0.02336	0.0825099	0.549135	0.717992	0.494233	0.219339	0.139151	0.457413	0.576594	0.106685	0.467108	Fig1ABEF
chr1	113463423	113543423	-0.02118	0.178706	0.515895	0.839262	0.496725	0.287507	0.186576	0.434032	0.579311	0.204274	0.486699	Fig1ABEF
chr1	113543423	113623423	-0.01718	0.404729	0.541673	1.09656	0.503205	0.519914	0.413194	0.440997	0.568745	0.540457	0.444763	Fig1ABEF
chr1	113623423	113703423	-0.01727	0.462994	0.43924	1.42315	0.445383	0.685565	0.327715	0.305439	0.500822	0.551622	0.401297	Fig1ABEF
chr1	113703423	113783423	-0.0135	0.703094	0.569825	1.63489	0.562648	0.864639	0.547233	0.48726	0.643913	0.752174	0.499861	Fig1ABEF
chr1	113783423	113863423	-0.01421	0.342553	0.577287	0.800763	0.547694	0.483181	0.327999	0.487509	0.616442	0.371332	0.519145	Fig1ABEF
chr1	113863423	113943423	-0.01159	0.276467	0.524036	0.193774	0.48526	0.321061	0.269783	0.437266	0.464898	0.282841	0.495575	Fig1ABEF
chr1	113943423	114023423	-0.00716	0.111838	0.504024	0.100095	0.480026	0.13457	0.123532	0.405926	0.434106	0.128601	0.447824	Fig1ABEF
chr1	114023423	114103423	-0.01237	0.699574	0.523696	0.563358	0.515916	0.654484	0.593239	0.462387	0.590178	0.718266	0.493127	Fig1ABEF
chr1	114103423	114183423	-0.01311	0.705831	0.572539	0.802688	0.526259	0.791879	0.653727	0.475073	0.585952	0.70338	0.467414	Fig1ABEF
chr1	114183423	114263423	-0.01562	0.6941	0.471802	0.996463	0.468811	0.832851	0.862454	0.430799	0.51984	0.974229	0.399766	Fig1ABEF
chr1	114263423	114343423	-0.01842	0.247139	0.504363	0.751999	0.482145	0.365917	0.258992	0.458408	0.572066	0.262165	0.475985	Fig1ABEF
chr1	114343423	114423423	-0.02072	0.376183	0.507755	1.18831	0.488002	0.541812	0.318628	0.427565	0.535538	0.411442	0.42303	Fig1ABEF
chr1	114423423	114503423	-0.02095	0.18027	0.468749	0.817446	0.424945	0.26808	0.12978	0.381799	0.50384	0.14018	0.431601	Fig1ABEF
chr1	114503423	114583423	-0.01762	0.456737	0.537264	0.758415	0.467689	0.624461	0.521959	0.447215	0.536142	0.624813	0.439865	Fig1ABEF
chr1	114583423	114663423	-0.01734	0.643264	0.496901	1.01956	0.501959	0.669671	0.391043	0.471839	0.567235	0.48546	0.488229	Fig1ABEF
chr1	114663423	114743423	-0.02007	0.247139	0.510468	0.696818	0.435912	0.319295	0.236273	0.425824	0.45886	0.231565	0.422724	Fig1ABEF
chr1	114743423	114823423	-0.01405	0.85912	0.489439	1.20628	0.478157	0.946935	0.636404	0.419855	0.48935	0.769541	0.4466	Fig1ABEF
chr1	114823423	114903423	-0.01505	0.448134	0.450433	1.08822	0.422952	0.579605	0.35157	0.395977	0.479086	0.473469	0.401909	Fig1ABEF
chr1	114903423	114983423	-0.01735	0.545504	0.41448	1.45844	0.389803	0.714175	0.423701	0.334043	0.400295	0.563614	0.341301	Fig1ABEF
chr1	114983423	115063423	-0.02042	0.242837	0.469427	0.97208	0.37298	0.390642	0.491289	0.323348	0.414483	0.492076	0.382012	Fig1ABEF
chr1	115063423	115143423	-0.02086	0.744544	0.447041	1.74461	0.418091	0.885831	0.530478	0.353444	0.463992	0.669059	0.362728	Fig1ABEF
chr1	115143423	115223423	-0.02011	0.520086	0.458574	1.30252	0.405754	0.677089	0.452383	0.332551	0.456747	0.536322	0.400378	Fig1ABEF
chr1	115223423	115303423	-0.02274	0.113011	0.463322	0.80333	0.382576	0.287507	0.330555	0.322104	0.406936	0.308478	0.388441	Fig1ABEF
chr1	115303423	115383423	-0.0183	0.402773	0.487065	0.555016	0.463826	0.471878	0.266943	0.410652	0.483614	0.261752	0.449661	Fig1ABEF
chr1	115383423	115463423	-0.0178	0.595557	0.520644	0.773815	0.467066	0.711349	0.526787	0.402692	0.487237	0.474709	0.443845	Fig1ABEF
chr1	115463423	115543423	-0.02032	0.424672	0.4891	1.08244	0.429307	0.53722	0.347026	0.41488	0.486331	0.388286	0.429152	Fig1ABEF
chr1	115543423	115623423	-0.01868	0.340598	0.493509	1.18382	0.443638	0.523799	0.289662	0.441992	0.508067	0.325846	0.420275	Fig1ABEF
chr1	115623423	115703423	-0.02371	0.224458	0.442971	0.872627	0.366251	0.370156	0.247064	0.333297	0.404219	0.268368	0.359055	Fig1ABEF
chr1	115703423	115783423	-0.02153	0.19513	0.451112	0.938715	0.410614	0.310112	0.219234	0.367373	0.450407	0.247692	0.389665	Fig1ABEF
chr1	115783423	115863423	-0.02669	0.19122	0.490457	0.778948	0.404633	0.310465	0.202763	0.378814	0.4492	0.209649	0.399154	Fig1ABEF
chr1	115863423	115943423	-0.02283	0.317135	0.455521	1.11067	0.395785	0.434439	0.216962	0.336033	0.38188	0.329567	0.357218	Fig1ABEF
chr1	115943423	116023423	-0.02192	0.102062	0.439579	1.01571	0.448	0.22499	0.095134	0.433535	0.528897	0.110821	0.423336	Fig1ABEF
chr1	116023423	116103423	-0.02177	0.290935	0.484691	1.10426	0.442641	0.427021	0.327147	0.428063	0.501425	0.394488	0.43558	Fig1ABEF
chr1	116103423	116183423	-0.02084	0.0774263	0.481299	0.593514	0.434292	0.176954	0.112741	0.400205	0.456747	0.10255	0.396705	Fig1ABEF
chr1	116183423	116263423	-0.02178	0.109883	0.475872	0.678852	0.409991	0.16989	0.113877	0.408911	0.473652	0.0959342	0.39242	Fig1ABEF
chr1	116263423	116343423	-0.02275	0.155244	0.446702	0.272696	0.397405	0.215807	0.178909	0.327825	0.39788	0.14969	0.357218	Fig1ABEF
chr1	116343423	116423423	-0.02167	0.325738	0.463322	0.470962	0.438155	0.418898	0.346174	0.429306	0.456143	0.392421	0.415377	Fig1ABEF
chr1	116423423	116503423	-0.02233	0.241664	0.4891	0.754565	0.451115	0.298103	0.157894	0.360657	0.431389	0.150518	0.444151	Fig1ABEF
chr1	116503423	116583423	-0.018	0.0688234	0.488082	0.676927	0.440772	0.20521	0.10195	0.420103	0.495086	0.106685	0.433437	Fig1ABEF
chr1	116583423	116663423	-0.02662	0.421152	0.376152	1.34487	0.396408	0.614219	0.641799	0.38752	0.447388	0.756723	0.300284	Fig1ABEF
chr1	116663423	116743423	-0.02144	0.224458	0.337147	1.00737	0.344941	0.418191	0.419442	0.395977	0.46852	0.464785	0.31865	Fig1ABEF
chr1	116743423	116823423	-0.02391	0.325738	0.378187	1.12543	0.345938	0.513556	0.301873	0.378068	0.486331	0.418885	0.339159	Fig1ABEF
chr1	116823423	116903423	-0.01853	0.794989	0.475533	1.64901	0.504202	0.998856	0.652875	0.418611	0.489954	0.850176	0.440478	Fig1ABEF
chr1	116903423	116983423	-0.024	0.40903	0.473158	1.10169	0.454106	0.530156	0.331975	0.283054	0.405427	0.455688	0.415071	Fig1ABEF
chr1	116983423	117063423	-0.02199	0.291717	0.48503	0.356109	0.425818	0.335189	0.242237	0.308175	0.417502	0.278705	0.397317	Fig1ABEF
chr1	117063423	117143423	-0.02458	0.190438	0.436527	0.290662	0.409742	0.243709	0.210999	0.362896	0.396974	0.214611	0.378645	Fig1ABEF
chr1	117143423	117223423	-0.02265	0.264344	0.461965	0.277187	0.432298	0.369096	0.424553	0.382048	0.474256	0.39945	0.419051	Fig1ABEF
chr1	117223423	117303423	-0.02132	0.568966	0.482655	0.396532	0.497722	0.564417	0.619649	0.41488	0.507161	0.632256	0.473536	Fig1ABEF
chr1	117303423	117383423	-0.01939	0.361323	0.409053	0.249597	0.402764	0.378633	0.493277	0.326581	0.40905	0.383323	0.38538	Fig1ABEF
chr1	117383423	117463423	-0.01428	0.850517	0.465357	0.377283	0.465072	0.787994	0.50066	0.360408	0.451011	0.674434	0.371911	Fig1ABEF
chr1	117463423	117543423	-0.01856	0.497406	0.402948	0.269488	0.447252	0.502253	0.391327	0.402941	0.417804	0.422607	0.391502	Fig1ABEF
chr1	117543423	117623423	-0.01887	0.839567	0.529123	1.78953	0.52925	1.13837	0.754824	0.48925	0.574783	0.981258	0.452415	Fig1ABEF
chr1	118183423	118263423	-0.01687	1.15045	0.552527	1.80364	0.568006	1.29307	0.79941	0.512133	0.647536	1.17892	0.480883	Fig1ABEF
chr1	118263423	118343423	0.00159	0.34138	0.265579	0.100095	0.278894	0.345785	0.298749	0.292754	0.287995	0.272916	0.308549	Fig1ABEF
chr1	118343423	118423423	0.03042	0.178706	0.249638	0.0538975	0.287742	0.209802	0.180329	0.259424	0.202563	0.17202	0.243043	Fig1ABEF
chr1	118423423	118503423	0.02866	0.0817278	0.199778	0.0397815	0.198391	0.105961	0.137163	0.204953	0.143696	0.0769128	0.183354	Fig1ABEF
chr1	118503423	118583423	0.03329	0.129435	0.257439	0.0917541	0.281386	0.143047	0.15193	0.276587	0.222185	0.108753	0.251308	Fig1ABEF
chr1	118583423	118663423	0.0456	0.273338	0.359872	0.1803	0.427936	0.33307	0.28881	0.351703	0.318787	0.246865	0.348342	Fig1ABEF
chr1	118663423	118743423	0.03417	0.152506	0.496223	0.0545392	0.486506	0.192495	0.233433	0.490245	0.425351	0.18732	0.419663	Fig1ABEF
chr1	118743423	118823423	0.02882	0.284679	0.442293	0.0917541	0.43828	0.334482	0.480214	0.382545	0.396672	0.433358	0.406194	Fig1ABEF
chr1	118823423	118903423	0.03555	0.223676	0.45179	0.0660886	0.459838	0.273378	0.276315	0.400205	0.425653	0.274984	0.408031	Fig1ABEF
chr1	118903423	118983423	0.04269	0.16893	0.46841	0.0551808	0.425818	0.21616	0.212703	0.38553	0.319089	0.153412	0.333649	Fig1ABEF
chr1	118983423	119063423	0.0415	0.155244	0.307299	0.0577474	0.318771	0.192142	0.172661	0.310414	0.222185	0.125293	0.287122	Fig1ABEF
chr1	119063423	119143423	0.04525	0.256524	0.329345	0.0545392	0.396907	0.285741	0.314936	0.349216	0.300976	0.248519	0.355076	Fig1ABEF
chr1	119143423	119223423	0.04059	0.313225	0.517591	0.0769965	0.532864	0.338014	0.423417	0.469601	0.469728	0.322951	0.430988	Fig1ABEF
chr1	119223423	119303423	0.04011	0.376965	0.573895	0.105229	0.576605	0.408655	0.363497	0.510143	0.533727	0.32874	0.495269	Fig1ABEF
chr1	119303423	119383423	0.0525	0.448134	0.477568	0.125761	0.570125	0.515322	0.483905	0.46388	0.504444	0.411029	0.460068	Fig1ABEF
chr1	119383423	119463423	0.04355	0.22524	0.264562	0.0596723	0.36326	0.272319	0.201627	0.32683	0.279844	0.20262	0.293856	Fig1ABEF
chr1	119463423	119543423	0.04232	0.340598	0.172304	0.0538975	0.267678	0.334836	0.352138	0.260419	0.1926	0.263819	0.217637	Fig1ABEF
chr1	119543423	119623423	0.04607	0.221721	0.248959	0.051331	0.270918	0.204857	0.28313	0.284546	0.27109	0.215852	0.274571	Fig1ABEF
chr1	119623423	119703423	0.0431	0.0899397	0.116	0.0481228	0.134088	0.113378	0.138015	0.131329	0.116224	0.10834	0.133153	Fig1ABEF
chr1	119703423	119783423	0.04734	0.478636	0.249977	0.19185	0.285997	0.481768	0.445	0.280815	0.246637	0.392834	0.265082	Fig1ABEF
chr1	119783423	119863423	0.04645	0.25887	0.253029	0.0904709	0.25584	0.292451	0.280006	0.245496	0.218864	0.291524	0.210291	Fig1ABEF
chr1	119863423	119943423	0.0477	0.266691	0.325614	0.150143	0.36488	0.272319	0.3209	0.381302	0.314561	0.274157	0.31314	Fig1ABEF
chr1	119943423	120023423	0.04658	0.223285	0.326632	0.0846961	0.388433	0.238765	0.233717	0.329317	0.27924	0.197244	0.312528	Fig1ABEF
chr1	120023423	120103423	0.04736	0.255351	0.238784	0.0551808	0.341203	0.281502	0.259276	0.291013	0.237581	0.256789	0.290795	Fig1ABEF
chr1	120103423	120183423	0.04021	0.192002	0.25676	0.0641637	0.246369	0.175541	0.173229	0.202465	0.195921	0.126947	0.207842	Fig1ABEF
chr1	120183423	120263423	0.03193	0.195521	0.334094	0.0564641	0.378214	0.190729	0.292218	0.326333	0.295844	0.18732	0.296917	Fig1ABEF
chr1	120263423	120343423	0.03429	0.261216	0.35241	0.0667303	0.401393	0.25925	0.291082	0.32882	0.323315	0.229498	0.339159	Fig1ABEF
chr1	120343423	120423423	0.02264	0.269428	0.494188	0.0673719	0.529749	0.263489	0.265523	0.412144	0.429276	0.291938	0.415377	Fig1ABEF
chr1	120423423	120503423	0.01831	0.294846	0.52234	0.0853378	0.505698	0.2868	0.304713	0.420103	0.418408	0.272503	0.392726	Fig1ABEF
chr1	120503423	120583423	0.01891	0.77309	0.493848	0.46262	0.50495	0.663667	0.643219	0.422342	0.442257	0.678156	0.433131	Fig1ABEF
chr1	120583423	120663423	0.01839	0.0981516	0.286269	0.0526143	0.344193	0.159294	0.171241	0.280566	0.271693	0.148036	0.286203	Fig1ABEF
chr1	120663423	120743423	0.00688	0.153289	0.507416	0.0712217	0.555171	0.230288	0.175501	0.496961	0.519538	0.184425	0.483638	Fig1ABEF
chr1	120743423	120823423	0.0088	0.231888	0.516574	0.130252	0.563271	0.253952	0.224914	0.460646	0.505048	0.191041	0.499555	Fig1ABEF
chr1	120823423	120903423	0.00131	0.139993	0.535229	0.127686	0.548317	0.146579	0.131768	0.471093	0.542481	0.0905586	0.45517	Fig1ABEF
chr1	120903423	120983423	0.00087	0.227978	0.497919	0.193774	0.486257	0.240884	0.195664	0.395728	0.463388	0.172434	0.437417	Fig1ABEF
chr1	120983423	121063423	0.00277	0.398863	0.523696	0.284245	0.546697	0.595499	0.417454	0.469601	0.507765	0.425088	0.474761	Fig1ABEF
chr1	121063423	121143423	0.00684	0.151333	0.422281	0.0821296	0.49498	0.226049	0.16471	0.425078	0.392446	0.165817	0.405582	Fig1ABEF
chr1	121143423	121223423	0.00226	0.368753	0.413123	0.279754	0.464574	0.381812	0.326295	0.392992	0.428974	0.373399	0.398848	Fig1ABEF
chr1	121223423	121303423	-4e-05	0.416851	0.484691	0.32531	0.533612	0.472231	0.466299	0.457662	0.47818	0.462304	0.434662	Fig1ABEF
chr1	121303423	121383423	0.00534	0.255742	0.384971	0.093679	0.406253	0.288919	0.361509	0.319617	0.347768	0.339905	0.365177	Fig1ABEF
chr1	121383423	121463423	4e-05	0.234234	0.291696	0.0949623	0.356281	0.274085	0.276031	0.261166	0.274108	0.24976	0.322017	Fig1ABEF
chr1	121463423	121543423	0.00105	0.466122	0.431778	0.184792	0.454604	0.351789	0.356965	0.365632	0.394559	0.392834	0.402521	Fig1ABEF
chr1	121543423	121623423	-0.01169	0.505617	0.361907	0.336218	0.375597	0.510377	0.485041	0.315389	0.363767	0.583876	0.355994	Fig1ABEF
chr1	121623423	121703423	-0.01855	0.549414	0.544386	0.631371	0.556168	0.581371	0.450964	0.479052	0.586858	0.466025	0.539042	Fig1ABEF
chr1	121703423	121783423	-0.01835	0.714043	0.493848	0.957964	0.526758	0.822961	0.557457	0.468108	0.532217	0.717853	0.453028	Fig1ABEF
chr1	121783423	121863423	-0.02444	0.188091	0.471123	0.345201	0.478656	0.308699	0.340778	0.406175	0.438634	0.322951	0.422418	Fig1ABEF
chr1	121863423	121943423	-0.02181	0.478636	0.466036	0.932941	0.488874	0.493777	0.40723	0.392992	0.505954	0.468506	0.434049	Fig1ABEF
chr1	121943423	122023423	-0.02455	0.144295	0.465357	0.657037	0.432796	0.224283	0.161586	0.391748	0.481199	0.120745	0.4466	Fig1ABEF
chr1	122023423	122103423	-0.02445	0.600641	0.498258	0.94834	0.487753	0.579605	0.427393	0.427068	0.47969	0.43708	0.450579	Fig1ABEF
chr1	122103423	122183423	-0.02746	0.178706	0.471123	0.608272	0.422952	0.217926	0.120692	0.36215	0.417502	0.103791	0.388134	Fig1ABEF
chr1	122183423	122263423	-0.02907	0.0907218	0.434831	0.751999	0.405131	0.188257	0.0820708	0.35817	0.438332	0.086837	0.395481	Fig1ABEF
chr1	122263423	122343423	-0.0259	0.226804	0.48096	0.9015	0.462829	0.32318	0.185724	0.431794	0.543085	0.159201	0.427315	Fig1ABEF
chr1	122343423	122423423	-0.02308	0.092677	0.493509	0.651262	0.464075	0.178367	0.105641	0.437017	0.499312	0.0934532	0.453946	Fig1ABEF
chr1	122423423	122503423	-0.02228	0.319872	0.47248	0.625596	0.455352	0.356028	0.226618	0.434778	0.476973	0.188974	0.41599	Fig1ABEF
chr1	122503423	122583423	-0.02151	0.161109	0.488082	0.498552	0.451863	0.209802	0.141991	0.411647	0.464898	0.121572	0.426397	Fig1ABEF
chr1	122583423	122663423	-0.01913	0.530253	0.461287	0.707084	0.483516	0.569362	0.298181	0.408911	0.487237	0.323365	0.457313	Fig1ABEF
chr1	122663423	122743423	-0.02331	0.593993	0.425334	1.16842	0.411611	0.654837	0.483053	0.47557	0.538255	0.552862	0.371605	Fig1ABEF
chr1	122743423	122823423	-0.02249	0.529862	0.459252	1.39941	0.432796	0.647066	0.524231	0.44622	0.510784	0.562373	0.436498	Fig1ABEF
chr1	122823423	122903423	-0.01869	0.249094	0.409392	0.75264	0.430055	0.271259	0.127792	0.391748	0.425955	0.179463	0.430988	Fig1ABEF
chr1	122903423	122983423	-0.01185	0.49897	0.482655	1.43791	0.434915	0.576779	0.385932	0.37384	0.496595	0.446177	0.419969	Fig1ABEF
chr1	122983423	123063423	-0.01815	0.276858	0.412445	0.517801	0.357527	0.281855	0.201343	0.338023	0.355315	0.189801	0.371911	Fig1ABEF
chr1	123063423	123143423	-0.02136	0.109883	0.485369	0.68976	0.443887	0.235939	0.141423	0.373342	0.452822	0.130256	0.434049	Fig1ABEF
chr1	123143423	123223423	-0.02325	0.443442	0.474515	1.35321	0.459589	0.575013	0.532182	0.445723	0.476067	0.411029	0.401909	Fig1ABEF
chr1	123223423	123303423	-0.02385	0.523605	0.508433	1.31792	0.42345	0.577486	0.53417	0.36986	0.461577	0.525157	0.396093	Fig1ABEF
chr1	123303423	123383423	-0.02204	0.181444	0.411088	0.599289	0.373977	0.262782	0.145399	0.34051	0.372522	0.14845	0.380176	Fig1ABEF
chr1	123383423	123463423	-0.025	0.0625667	0.39786	0.673719	0.355534	0.129625	0.0843427	0.32683	0.385503	0.0549968	0.368238	Fig1ABEF
chr1	123463423	123543423	-0.02405	0.0699965	0.427708	0.888026	0.365004	0.190023	0.108481	0.367124	0.469728	0.100483	0.394563	Fig1ABEF
chr1	123543423	123623423	-0.02024	0.132954	0.451112	0.605064	0.365254	0.157528	0.109617	0.343246	0.380975	0.139766	0.354157	Fig1ABEF
chr1	123623423	123703423	-0.01802	0.0813368	0.471123	0.546033	0.403885	0.163886	0.111605	0.347475	0.420823	0.0951072	0.354157	Fig1ABEF
chr1	123703423	123783423	-0.02298	0.0844651	0.416176	0.506893	0.375597	0.129625	0.0894544	0.370109	0.38339	0.0744317	0.363646	Fig1ABEF
chr1	123783423	123863423	-0.01601	0.239709	0.464679	0.51331	0.398402	0.307992	0.18828	0.360657	0.388522	0.217506	0.382012	Fig1ABEF
chr1	123863423	123943423	-0.0208	0.395735	0.465018	1.13377	0.418964	0.470465	0.250188	0.351454	0.403314	0.372159	0.388134	Fig1ABEF
chr1	123943423	124023423	-0.02595	0.0813368	0.477229	0.538334	0.381329	0.160707	0.0846267	0.346728	0.37222	0.0785668	0.384461	Fig1ABEF
chr1	124023423	124103423	-0.02129	0.236189	0.418211	0.648054	0.386065	0.269493	0.154486	0.32285	0.391842	0.160855	0.380482	Fig1ABEF
chr1	124103423	124183423	-0.02428	0.320264	0.474515	0.631371	0.420833	0.417485	0.260696	0.360657	0.431691	0.236941	0.422724	Fig1ABEF
chr1	124183423	124263423	-0.02749	0.206861	0.445345	0.783439	0.415475	0.292805	0.176353	0.37384	0.442558	0.150931	0.406194	Fig1ABEF
chr1	124263423	124343423	-0.02438	0.217028	0.434492	0.77189	0.426815	0.291745	0.136595	0.345982	0.431993	0.200966	0.407113	Fig1ABEF
chr1	124343423	124423423	-0.02197	0.283115	0.470784	1.24285	0.438155	0.514616	0.270351	0.369363	0.462784	0.373399	0.379258	Fig1ABEF
chr1	124423423	124503423	-0.02367	0.224849	0.453486	0.982988	0.425942	0.336248	0.2482	0.36016	0.425049	0.246865	0.415683	Fig1ABEF
chr1	124503423	124583423	-0.02412	0.0570922	0.432117	0.65832	0.40725	0.132451	0.063328	0.312155	0.425955	0.0562373	0.391808	Fig1ABEF
chr1	124583423	124663423	-0.02732	0.315962	0.446363	0.975289	0.455851	0.380399	0.143127	0.320861	0.404823	0.221228	0.408337	Fig1ABEF
chr1	124663423	124743423	-0.02345	0.0813368	0.434492	0.488286	0.405754	0.123974	0.0755392	0.328571	0.360447	0.0711237	0.373748	Fig1ABEF
chr1	124743423	124823423	-0.02434	0.064913	0.47655	0.806538	0.439401	0.145872	0.0741193	0.292505	0.402106	0.0587184	0.391502	Fig1ABEF
chr1	124823423	124903423	-0.02439	0.0782084	0.440258	0.979138	0.468312	0.200619	0.0891704	0.376825	0.47969	0.0893181	0.430376	Fig1ABEF
chr1	124903423	124983423	-0.01803	0.419197	0.445685	0.949623	0.510931	0.649186	0.44926	0.49522	0.578405	0.458169	0.440171	Fig1ABEF
chr1	124983423	125063423	-0.02312	0.190829	0.465357	0.825787	0.463577	0.271966	0.16471	0.52656	0.600744	0.198898	0.410786	Fig1ABEF
chr1	125063423	125143423	-0.02211	0.463776	0.499275	1.00545	0.525636	0.642122	0.463743	0.546209	0.598631	0.51606	0.485474	Fig1ABEF
chr1	125143423	125223423	-0.02174	0.486847	0.504702	1.11581	0.524639	0.624108	0.47993	0.454677	0.554556	0.602484	0.464966	Fig1ABEF
chr1	125223423	125303423	-0.02171	0.365233	0.507755	0.545392	0.521399	0.488125	0.408082	0.457164	0.570858	0.522676	0.460374	Fig1ABEF
chr1	125303423	125383423	-0.01602	0.853254	0.436188	1.49309	0.467814	0.895014	1.10469	0.44423	0.449804	1.30669	0.375278	Fig1ABEF
chr1	125383423	125463423	0.00328	0.110274	0.229965	0.0359317	0.235153	0.113731	0.165278	0.244998	0.209204	0.110407	0.197434	Fig1ABEF
chr1	125463423	125543423	0.00394	0.588518	0.395825	0.175809	0.460835	0.540046	0.463459	0.436022	0.461275	0.617783	0.394563	Fig1ABEF
chr1	125543423	125623423	0.00081	0.229933	0.3151	0.173242	0.333227	0.230641	0.237125	0.308922	0.303693	0.192695	0.348342	Fig1ABEF
chr1	125623423	125703423	0.00037	0.299538	0.448398	0.119986	0.479777	0.381812	0.400983	0.449205	0.426559	0.386632	0.388747	Fig1ABEF
chr1	125703423	125783423	-0.0044	0.141557	0.507755	0.111645	0.527755	0.208389	0.151078	0.421596	0.474256	0.143901	0.39946	Fig1ABEF
chr1	125783423	125863423	-0.01382	0.0758622	0.48096	0.138594	0.507816	0.144106	0.108481	0.445474	0.505652	0.0913856	0.429458	Fig1ABEF
chr1	125863423	125943423	-0.0092	0.0805547	0.466375	0.126403	0.466817	0.13351	0.114161	0.366627	0.450105	0.100483	0.394869	Fig1ABEF
chr1	125943423	126023423	-0.01263	0.0875934	0.490117	0.196983	0.548441	0.138102	0.108197	0.468108	0.511689	0.0740182	0.487005	Fig1ABEF
chr1	126023423	126103423	-0.02061	0.0829009	0.444667	0.284245	0.501211	0.162826	0.113025	0.447712	0.504142	0.0884911	0.492208	Fig1ABEF
chr1	126103423	126183423	-0.01222	0.136474	0.559989	0.225856	0.536852	0.194261	0.140287	0.480545	0.522557	0.145142	0.465578	Fig1ABEF
chr1	126183423	126263423	-0.01668	0.12396	0.544047	0.280395	0.565015	0.197793	0.155622	0.525565	0.610103	0.134391	0.511187	Fig1ABEF
chr1	126263423	126343423	-0.01529	0.141557	0.464679	0.319535	0.497099	0.240531	0.198503	0.446966	0.520444	0.182358	0.455783	Fig1ABEF
chr1	126343423	126423423	-0.01908	0.239709	0.486386	0.236123	0.474419	0.209802	0.174365	0.390007	0.476067	0.230738	0.430988	Fig1ABEF
chr1	126423423	126503423	-0.01527	0.367189	0.452807	0.576832	0.471926	0.438677	0.25388	0.4109	0.427766	0.307238	0.425479	Fig1ABEF
chr1	126503423	126583423	-0.01776	0.104799	0.46841	0.134744	0.462455	0.149405	0.107345	0.401698	0.432596	0.0963477	0.429152	Fig1ABEF
chr1	126583423	126663423	-0.01283	0.290935	0.492492	0.279112	0.515542	0.32318	0.221506	0.441992	0.485727	0.257617	0.455476	Fig1ABEF
chr1	126663423	126743423	-0.01173	0.289371	0.521661	0.207249	0.509561	0.412187	0.265239	0.430053	0.458558	0.239836	0.462823	Fig1ABEF
chr1	126743423	126823423	-0.00762	0.324565	0.506059	0.217515	0.50333	0.452452	0.407798	0.441743	0.472747	0.363475	0.458844	Fig1ABEF
chr1	126823423	126903423	-0.00812	0.264736	0.519287	0.376641	0.559158	0.383931	0.24962	0.451692	0.505048	0.272916	0.4968	Fig1ABEF
chr1	126903423	126983423	-0.01115	0.687843	0.437883	0.595439	0.499342	0.723711	0.533886	0.423834	0.486935	0.755896	0.443845	Fig1ABEF
chr1	126983423	127063423	-0.00881	0.24401	0.510129	0.264996	0.532366	0.326359	0.260412	0.424083	0.523463	0.262992	0.471088	Fig1ABEF
chr1	127063423	127143423	-0.00688	0.416069	0.532515	0.483153	0.578474	0.689804	0.38224	0.506164	0.52618	0.401104	0.491596	Fig1ABEF
chr1	127143423	127223423	0.01122	0.370317	0.45179	0.116778	0.470057	0.391348	0.271487	0.37782	0.411766	0.29814	0.423336	Fig1ABEF
chr1	127223423	127303423	0.01004	0.323392	0.437544	0.123194	0.470929	0.393467	0.329419	0.408413	0.329957	0.214611	0.366707	Fig1ABEF
chr1	127303423	127383423	0.01058	0.11614	0.450094	0.065447	0.430802	0.152583	0.141423	0.338769	0.334485	0.10131	0.33273	Fig1ABEF
chr1	127383423	127463423	0.00687	0.160327	0.380223	0.0481228	0.381828	0.193202	0.167549	0.285044	0.25509	0.118677	0.320486	Fig1ABEF
chr1	127463423	127543423	0.00467	0.296801	0.401591	0.0673719	0.431799	0.30446	0.260128	0.350708	0.349579	0.352724	0.39395	Fig1ABEF
chr1	127543423	127623423	0.00077	0.808284	0.556597	0.733391	0.574611	0.750201	0.46999	0.440002	0.49901	0.669472	0.451803	Fig1ABEF
chr1	127623423	127703423	0.00543	0.468077	0.471123	0.146935	0.478531	0.35956	0.356681	0.359165	0.426559	0.432531	0.439865	Fig1ABEF
chr1	127703423	127783423	0.0194	0.343335	0.377509	0.107153	0.408371	0.336602	0.349298	0.370855	0.370409	0.300208	0.362116	Fig1ABEF
chr1	127783423	127863423	0.03392	0.130217	0.330024	0.0481228	0.298459	0.141634	0.169821	0.305439	0.258411	0.110407	0.300896	Fig1ABEF
chr1	127863423	127943423	0.031	0.613154	0.187907	0.671794	0.261821	0.687685	0.416886	0.198983	0.160299	0.607032	0.206311	Fig1ABEF
chr1	127943423	128023423	0.03317	0.432884	0.297123	0.0802047	0.334972	0.28786	0.230593	0.316383	0.213732	0.201379	0.287428	Fig1ABEF
chr1	128023423	128103423	0.03742	0.655387	0.250994	0.135385	0.343321	0.57466	0.705411	0.316135	0.251769	0.571884	0.266613	Fig1ABEF
chr1	128103423	128183423	0.0384	0.139993	0.117018	0.0410648	0.122125	0.141281	0.155906	0.135309	0.0896588	0.10255	0.11693	Fig1ABEF
chr1	128183423	128263423	0.03255	0.122396	0.105485	0.0429897	0.125116	0.100663	0.179193	0.154461	0.10747	0.110821	0.12244	Fig1ABEF
chr1	128263423	128343423	0.03056	0.164238	0.245567	0.0455562	0.29821	0.211921	0.16471	0.252211	0.222487	0.155066	0.285285	Fig1ABEF
chr1	128343423	128423423	0.03183	0.111056	0.117696	0.0423481	0.173218	0.144106	0.123532	0.132573	0.0987153	0.0760858	0.119991	Fig1ABEF
chr1	128423423	128503423	0.01001	0.281941	0.498258	0.179658	0.483017	0.269493	0.352706	0.426073	0.432294	0.278705	0.425479	Fig1ABEF
chr1	128503423	128583423	-0.00092	0.265909	0.527088	0.0680135	0.533736	0.32424	0.260412	0.448956	0.524066	0.297727	0.468027	Fig1ABEF
chr1	128583423	128663423	0.00116	0.138429	0.41041	0.0577474	0.442267	0.174835	0.202763	0.358419	0.392748	0.224122	0.3814	Fig1ABEF
chr1	128663423	128743423	-0.0107	0.149378	0.510807	0.0904709	0.577353	0.273732	0.333963	0.427814	0.582028	0.285322	0.484556	Fig1ABEF
chr1	128743423	128823423	-0.00849	0.393388	0.429065	0.181583	0.4885	0.409715	0.32374	0.390753	0.425049	0.291938	0.419663	Fig1ABEF
chr1	128823423	128903423	-0.01058	0.70544	0.420585	0.920749	0.450991	0.732894	0.749997	0.381053	0.430483	0.800141	0.413847	Fig1ABEF
chr1	128903423	128983423	-0.02843	0.32261	0.516913	0.475453	0.553301	0.374394	0.223778	0.501438	0.597122	0.250587	0.477209	Fig1ABEF
chr1	128983423	129063423	-0.01818	0.561145	0.56372	0.744941	0.528752	0.607861	0.432789	0.490494	0.543689	0.531773	0.439865	Fig1ABEF
chr1	129063423	129143423	-0.01867	0.633879	0.48096	0.711576	0.490868	0.806007	0.545246	0.4502	0.479388	0.637218	0.430376	Fig1ABEF
chr1	129143423	129223423	-0.02084	0.126698	0.508433	0.467112	0.517162	0.205917	0.141423	0.506412	0.544896	0.0880776	0.442926	Fig1ABEF
chr1	129223423	129303423	-0.02444	0.185354	0.448398	0.276546	0.410864	0.246535	0.157326	0.373342	0.409351	0.143074	0.37436	Fig1ABEF
chr1	129303423	129383423	-0.02196	0.273338	0.487065	0.463262	0.455103	0.353202	0.239965	0.436271	0.478784	0.203033	0.427315	Fig1ABEF
chr1	129383423	129463423	-0.02222	0.24753	0.511486	0.485719	0.493984	0.396293	0.28313	0.47756	0.561198	0.248106	0.460068	Fig1ABEF
chr1	129463423	129543423	-0.023	0.182617	0.491474	0.630088	0.441644	0.275498	0.165846	0.422839	0.435615	0.20262	0.408643	Fig1ABEF
chr1	129543423	129623423	-0.02538	0.139993	0.466036	0.480586	0.450492	0.247242	0.149375	0.419855	0.459766	0.14018	0.425173	Fig1ABEF
chr1	129623423	129703423	-0.02639	0.200996	0.511147	0.855944	0.445009	0.294571	0.197652	0.445225	0.493274	0.227017	0.373442	Fig1ABEF
chr1	129703423	129783423	-0.02675	0.30775	0.462305	0.804613	0.435787	0.388522	0.231729	0.402692	0.476067	0.229498	0.381706	Fig1ABEF
chr1	129783423	129863423	-0.02449	0.128653	0.477229	0.340068	0.439401	0.188963	0.129496	0.392992	0.475162	0.120745	0.424254	Fig1ABEF
chr1	129863423	129943423	-0.02581	0.206079	0.503006	0.277187	0.442517	0.234526	0.125804	0.380307	0.462784	0.117023	0.390583	Fig1ABEF
chr1	129943423	130023423	-0.02796	0.475898	0.537603	0.928449	0.452112	0.686978	0.464311	0.419357	0.469124	0.621091	0.403439	Fig1ABEF
chr1	130023423	130103423	-0.02212	0.289371	0.563041	0.386907	0.481646	0.37616	0.197084	0.44423	0.511991	0.212957	0.425479	Fig1ABEF
chr1	130103423	130183423	-0.02445	0.246748	0.473837	0.220723	0.441893	0.294924	0.231161	0.470595	0.530406	0.230325	0.419969	Fig1ABEF
chr1	130183423	130263423	-0.01543	0.847779	0.460269	0.359317	0.487005	0.84486	0.721882	0.415875	0.461275	0.819576	0.430376	Fig1ABEF
chr1	130263423	130343423	-0.02153	0.358977	0.440258	0.154635	0.466568	0.44115	0.357533	0.431296	0.471539	0.320056	0.440478	Fig1ABEF
chr1	130343423	130423423	-0.01332	0.663207	0.426351	0.295153	0.430927	0.617397	0.618513	0.403439	0.462483	0.631429	0.442314	Fig1ABEF
chr1	130423423	130503423	-0.00424	0.278031	0.499954	0.135385	0.496227	0.356734	0.362077	0.434778	0.48935	0.305584	0.419051	Fig1ABEF
chr1	130503423	130583423	-0.00342	0.762532	0.413123	0.604422	0.477659	0.768215	0.837179	0.411149	0.435917	0.947351	0.439559	Fig1ABEF
chr1	130583423	130663423	-0.0026	0.419197	0.484012	0.25088	0.495728	0.452452	0.480782	0.46189	0.488746	0.501587	0.46619	Fig1ABEF
chr1	130663423	130743423	0.01717	0.362105	0.353088	0.104587	0.437407	0.357441	0.277734	0.363891	0.399993	0.348589	0.353851	Fig1ABEF
chr1	130743423	130823423	0.0101	0.404338	0.460269	0.239331	0.503953	0.374394	0.365485	0.458905	0.536745	0.355205	0.439865	Fig1ABEF
chr1	130823423	130903423	0.00883	0.287807	0.565077	0.101379	0.551557	0.294217	0.248484	0.493727	0.512293	0.253895	0.475373	Fig1ABEF
chr1	130903423	130983423	0.00266	0.467686	0.620024	0.257938	0.61885	0.405476	0.384512	0.576803	0.617348	0.385391	0.561999	Fig1ABEF
chr1	130983423	131063423	0.01219	0.100498	0.538281	0.072505	0.563894	0.169537	0.143127	0.523824	0.545802	0.107513	0.485168	Fig1ABEF
chr1	131063423	131143423	0.03408	0.286243	0.32324	0.0526143	0.355035	0.202385	0.234001	0.320114	0.272901	0.119918	0.325384	Fig1ABEF
chr1	131143423	131223423	0.0389	0.109492	0.262527	0.0660886	0.313164	0.148345	0.155622	0.311658	0.243618	0.115783	0.305181	Fig1ABEF
chr1	131223423	131303423	0.03338	0.100107	0.277451	0.0461979	0.275654	0.101016	0.146819	0.269374	0.231241	0.109167	0.240594	Fig1ABEF
chr1	131303423	131383423	0.0372	0.49154	0.396164	0.289378	0.383448	0.451392	0.462607	0.377073	0.347466	0.457342	0.348342	Fig1ABEF
chr1	131383423	131463423	0.03827	0.0793816	0.396842	0.03529	0.322136	0.0812365	0.12836	0.299719	0.244222	0.064094	0.294162	Fig1ABEF
chr1	131463423	131543423	0.04026	0.0844651	0.288983	0.0564641	0.282632	0.0851217	0.143411	0.280815	0.175393	0.064921	0.22682	Fig1ABEF
chr1	131543423	131623423	0.0384	0.280377	0.372421	0.0699385	0.367995	0.251833	0.284266	0.327825	0.321504	0.270435	0.347117	Fig1ABEF
chr1	131623423	131703423	0.02718	0.552934	0.414141	0.192491	0.479653	0.499781	0.520255	0.453682	0.421427	0.502828	0.446293	Fig1ABEF
chr1	131703423	131783423	0.04399	0.235016	0.420585	0.058389	0.448997	0.213687	0.354126	0.425824	0.407842	0.352724	0.416602	Fig1ABEF
chr1	131783423	131863423	0.04712	0.0770353	0.276433	0.058389	0.303319	0.129272	0.185156	0.311409	0.255996	0.10131	0.256818	Fig1ABEF
chr1	131863423	131943423	0.05197	0.223285	0.188924	0.0615972	0.27042	0.277264	0.268363	0.20943	0.163016	0.192695	0.217331	Fig1ABEF
chr1	131943423	132023423	0.05015	0.147032	0.154667	0.0461979	0.166489	0.125387	0.19396	0.200724	0.146714	0.0996558	0.159784	Fig1ABEF
chr1	132023423	132103423	0.04081	0.169712	0.309334	0.0564641	0.278146	0.106667	0.193108	0.348221	0.243015	0.155066	0.267837	Fig1ABEF
chr1	132103423	132183423	0.04423	0.245574	0.187907	0.0834128	0.222442	0.220751	0.305565	0.230572	0.148828	0.253481	0.216413	Fig1ABEF
chr1	132183423	132263423	0.04951	0.208817	0.189942	0.0596723	0.273286	0.253952	0.297329	0.274348	0.172676	0.262579	0.263246	Fig1ABEF
chr1	132263423	132343423	0.04711	0.137256	0.221825	0.044273	0.328741	0.150817	0.18544	0.334292	0.227921	0.166644	0.242431	Fig1ABEF
chr1	132343423	132423423	0.04172	0.34138	0.190281	0.079563	0.254718	0.298456	0.369177	0.260917	0.206185	0.272916	0.251614	Fig1ABEF
chr1	132423423	132503423	0.04776	0.114966	0.183836	0.0404231	0.216336	0.11797	0.122112	0.221866	0.154563	0.0818749	0.208454	Fig1ABEF
chr1	132503423	132583423	0.04813	0.239709	0.302889	0.0609555	0.296714	0.178014	0.170957	0.314642	0.256297	0.143488	0.295692	Fig1ABEF
chr1	132583423	132663423	0.04067	0.129435	0.402948	0.0346484	0.420335	0.117616	0.145683	0.392246	0.365277	0.10834	0.382931	Fig1ABEF
chr1	132663423	132743423	0.04301	0.15759	0.472819	0.0551808	0.446754	0.178367	0.165562	0.433535	0.385201	0.132737	0.341607	Fig1ABEF
chr1	132743423	132823423	0.04003	0.145468	0.376831	0.058389	0.38432	0.150111	0.166413	0.389759	0.331768	0.132323	0.337628	Fig1ABEF
chr1	132823423	132903423	0.04472	0.301885	0.423638	0.0808463	0.459838	0.26914	0.364349	0.423088	0.390031	0.290284	0.359055	Fig1ABEF
chr1	132903423	132983423	0.04089	0.193566	0.374796	0.0506893	0.438155	0.205564	0.272055	0.381302	0.335692	0.205514	0.342526	Fig1ABEF
chr1	132983423	133063423	0.04378	0.150942	0.0987018	0.0455562	0.147921	0.192848	0.22889	0.151725	0.10264	0.155893	0.116624	Fig1ABEF
chr1	133063423	133143423	0.04317	0.281941	0.172983	0.0731466	0.2688	0.351436	0.338791	0.259176	0.177808	0.217093	0.250696	Fig1ABEF
chr1	133143423	133223423	0.03611	0.24401	0.21945	0.0609555	0.291605	0.235233	0.268647	0.275094	0.217958	0.196004	0.249471	Fig1ABEF
chr1	133223423	133303423	0.04217	0.170885	0.263205	0.0481228	0.310173	0.15329	0.241101	0.315637	0.258109	0.219574	0.249165	Fig1ABEF
chr1	133303423	133383423	0.03919	0.410203	0.197404	0.086621	0.310671	0.450686	0.420861	0.261663	0.259014	0.396142	0.269062	Fig1ABEF
chr1	133383423	133463423	0.03779	0.380484	0.292375	0.079563	0.401268	0.336248	0.447272	0.370606	0.335692	0.380429	0.321711	Fig1ABEF
chr1	133463423	133543423	0.03951	0.552934	0.370725	0.0744299	0.507318	0.493423	0.539282	0.476068	0.409351	0.459823	0.415377	Fig1ABEF
chr1	133543423	133623423	0.03183	0.315962	0.360211	0.10202	0.385691	0.319648	0.398143	0.423586	0.352296	0.323778	0.370687	Fig1ABEF
chr1	133623423	133703423	0.03162	0.154071	0.161111	0.0506893	0.260575	0.180133	0.211567	0.239775	0.175393	0.159615	0.231105	Fig1ABEF
chr1	133703423	133783423	0.03617	0.0801636	0.396503	0.0378566	0.370488	0.119029	0.145115	0.397967	0.299467	0.102964	0.330282	Fig1ABEF
chr1	133783423	133863423	0.03426	0.147032	0.393111	0.0461979	0.408496	0.172363	0.211567	0.410652	0.36588	0.168298	0.345587	Fig1ABEF
chr1	133863423	133943423	0.03399	0.299147	0.322901	0.0628805	0.381952	0.25925	0.387068	0.369363	0.297655	0.336183	0.341607	Fig1ABEF
chr1	133943423	134023423	0.03394	0.39417	0.471802	0.136027	0.484513	0.335542	0.390191	0.414134	0.403616	0.405239	0.462823	Fig1ABEF
chr1	134023423	134103423	0.03679	0.13139	0.246924	0.0384982	0.318896	0.146579	0.198503	0.325835	0.254788	0.138939	0.293244	Fig1ABEF
chr1	134103423	134183423	0.03289	0.31127	0.271684	0.0968872	0.321139	0.285034	0.28171	0.319617	0.277731	0.287803	0.316507	Fig1ABEF
chr1	134183423	134263423	0.03589	0.268646	0.264562	0.072505	0.330859	0.237352	0.351854	0.325835	0.281656	0.316335	0.300284	Fig1ABEF
chr1	134263423	134343423	0.03077	0.297974	0.24862	0.0545392	0.30469	0.253246	0.337655	0.322353	0.246637	0.252241	0.245492	Fig1ABEF
chr1	134343423	134423423	0.03332	0.63779	0.168234	0.118061	0.298583	0.679914	0.623909	0.228831	0.218562	0.551622	0.270286	Fig1ABEF
chr1	134423423	134503423	0.03226	0.401209	0.103111	0.0609555	0.170851	0.306226	0.479362	0.14476	0.132224	0.400691	0.142949	Fig1ABEF
chr1	134503423	134583423	0.03693	0.16502	0.212328	0.0628805	0.28662	0.28786	0.301021	0.247485	0.176299	0.219574	0.217943	Fig1ABEF
chr1	134583423	134663423	0.03913	0.0656951	0.112947	0.0461979	0.133091	0.0741725	0.106493	0.15073	0.110791	0.06244	0.116318	Fig1ABEF
chr1	134663423	134743423	0.02929	0.144295	0.288983	0.0359317	0.288863	0.141987	0.185724	0.308424	0.254486	0.162509	0.257736	Fig1ABEF
chr1	134743423	134823423	0.03832	0.189264	0.281521	0.0436313	0.318647	0.181193	0.245644	0.296236	0.225807	0.160442	0.257736	Fig1ABEF
chr1	134823423	134903423	0.03734	0.0875934	0.228269	0.0564641	0.218579	0.0685212	0.135459	0.208932	0.168148	0.0781533	0.177232	Fig1ABEF
chr1	134903423	134983423	0.03819	0.196303	0.257439	0.044273	0.267429	0.162826	0.147671	0.258927	0.223694	0.128188	0.225902	Fig1ABEF
chr1	134983423	135063423	0.04288	0.218202	0.423638	0.0506893	0.422702	0.257838	0.232581	0.418611	0.379767	0.213784	0.38691	Fig1ABEF
chr1	135063423	135143423	0.03868	0.118095	0.241836	0.0436313	0.270669	0.163886	0.182316	0.309668	0.24543	0.149277	0.231411	Fig1ABEF
chr1	135143423	135223423	0.04088	0.205688	0.222842	0.0481228	0.315656	0.212981	0.211283	0.271115	0.220675	0.175328	0.25192	Fig1ABEF
chr1	135223423	135303423	0.03733	0.110274	0.228608	0.0558224	0.303568	0.186491	0.226334	0.300465	0.2246	0.141007	0.262634	Fig1ABEF
chr1	135303423	135383423	0.04613	0.159154	0.191977	0.0449146	0.236898	0.169537	0.169821	0.251465	0.174186	0.153412	0.210903	Fig1ABEF
chr1	135383423	135463423	0.04582	0.074689	0.159755	0.0526143	0.157392	0.0791173	0.146535	0.193263	0.141884	0.0744317	0.16009	Fig1ABEF
chr1	135463423	135543423	0.05233	0.119659	0.178749	0.0474812	0.236524	0.132451	0.179193	0.212663	0.143394	0.106685	0.192231	Fig1ABEF
chr1	135543423	135623423	0.04818	0.0895486	0.230983	0.030157	0.275031	0.0713468	0.130064	0.27783	0.180525	0.0698831	0.191618	Fig1ABEF
chr1	135623423	135703423	0.04555	0.197867	0.22386	0.0558224	0.299705	0.231701	0.229741	0.277333	0.211015	0.167058	0.238146	Fig1ABEF
chr1	135703423	135783423	0.04561	0.164238	0.20724	0.0474812	0.256338	0.163533	0.287674	0.259673	0.178714	0.196004	0.224983	Fig1ABEF
chr1	135783423	135863423	0.05201	0.0703876	0.31917	0.0474812	0.31279	0.0964242	0.183452	0.357424	0.288901	0.150518	0.292937	Fig1ABEF
chr1	135863423	135943423	0.04835	0.132563	0.487743	0.0686552	0.497099	0.146579	0.180329	0.485022	0.456445	0.14969	0.465578	Fig1ABEF
chr1	135943423	136023423	0.04719	0.0680413	0.454164	0.0436313	0.42183	0.103488	0.140571	0.455423	0.421729	0.101723	0.406807	Fig1ABEF
chr1	136023423	136103423	0.04547	0.083683	0.416854	0.0532559	0.373977	0.0868877	0.12126	0.417616	0.340824	0.084356	0.340077	Fig1ABEF
chr1	136103423	136183423	0.04881	0.0801636	0.256421	0.0532559	0.258955	0.0890069	0.166697	0.283054	0.257505	0.114129	0.227126	Fig1ABEF
chr1	136183423	136263423	0.05068	0.0852472	0.355462	0.0500477	0.339333	0.111259	0.176637	0.347972	0.303089	0.151758	0.325384	Fig1ABEF
chr1	136263423	136343423	0.04533	0.208034	0.170948	0.0436313	0.179698	0.140221	0.200775	0.192765	0.131318	0.193936	0.18519	Fig1ABEF
chr1	136343423	136423423	0.04529	0.280377	0.317135	0.0551808	0.320516	0.258191	0.293637	0.324591	0.270184	0.231565	0.333343	Fig1ABEF
chr1	136503423	136583423	0.04156	0.239709	0.12448	0.0603139	0.186428	0.270906	0.296193	0.166897	0.124677	0.193936	0.160396	Fig1ABEF
chr1	136583423	136663423	0.03608	0.0782084	0.18655	0.0461979	0.266557	0.16212	0.15619	0.237785	0.138866	0.0835289	0.203862	Fig1ABEF
chr1	136663423	136743423	0.0436	0.0918949	0.151953	0.0648054	0.21671	0.175895	0.194528	0.192268	0.132828	0.122812	0.179068	Fig1ABEF
chr1	136743423	136823423	0.01941	0.660079	0.275755	0.234198	0.368992	0.615985	0.571372	0.352449	0.327542	0.663683	0.327527	Fig1ABEF
chr1	136823423	136903423	0.0154	0.179488	0.362585	0.0667303	0.378712	0.213334	0.21611	0.360657	0.299165	0.150931	0.418438	Fig1ABEF
chr1	136903423	136983423	0.02456	0.211945	0.296445	0.044273	0.3012	0.196027	0.213838	0.286785	0.214034	0.154653	0.285897	Fig1ABEF
chr1	136983423	137063423	0.00798	0.334732	0.385989	0.0808463	0.468935	0.383578	0.295909	0.353444	0.317881	0.282841	0.385686	Fig1ABEF
chr1	137063423	137143423	0.00023	0.113402	0.498258	0.0994538	0.469434	0.156115	0.162438	0.438758	0.427766	0.115783	0.46068	Fig1ABEF
chr1	137143423	137223423	0.00284	0.416851	0.459252	0.227781	0.493485	0.405476	0.393599	0.431794	0.395465	0.364715	0.462823	Fig1ABEF
chr1	137223423	137303423	-0.01619	0.533773	0.447041	0.44658	0.489248	0.551702	0.591535	0.399708	0.383691	0.61861	0.427009	Fig1ABEF
chr1	137303423	137383423	-0.01208	0.406293	0.419568	0.232914	0.459963	0.424902	0.343334	0.363144	0.396371	0.310959	0.427621	Fig1ABEF
chr1	137383423	137463423	-0.0199	0.13882	0.53048	0.192491	0.551432	0.188963	0.135459	0.469601	0.553651	0.120331	0.475679	Fig1ABEF
chr1	137463423	137543423	-0.02172	0.366798	0.524714	0.522293	0.554797	0.446094	0.324592	0.485768	0.565424	0.334943	0.473536	Fig1ABEF
chr1	137543423	137623423	-0.02055	0.268255	0.542351	0.503044	0.544578	0.268434	0.205603	0.504174	0.55999	0.194763	0.519451	Fig1ABEF
chr1	137623423	137703423	-0.02139	0.263562	0.448059	0.699385	0.46744	0.360266	0.297613	0.449702	0.518331	0.3122	0.440478	Fig1ABEF
chr1	137703423	137783423	-0.02091	0.398081	0.491135	0.582607	0.498844	0.406182	0.295625	0.44224	0.49569	0.299794	0.475985	Fig1ABEF
chr1	137783423	137863423	-0.02217	0.251831	0.447381	0.374716	0.462455	0.229581	0.193108	0.425078	0.469728	0.176569	0.41599	Fig1ABEF
chr1	137863423	137943423	-0.02343	0.083683	0.415158	0.169392	0.416721	0.128212	0.0715635	0.366627	0.355013	0.0508617	0.384461	Fig1ABEF
chr1	137943423	138023423	-0.02454	0.134127	0.49724	0.397815	0.438404	0.18755	0.128076	0.384038	0.433804	0.103791	0.414459	Fig1ABEF
chr1	138023423	138103423	-0.02017	0.242055	0.475533	0.421556	0.469932	0.338014	0.243657	0.423586	0.471237	0.238595	0.443232	Fig1ABEF
chr1	138103423	138183423	-0.02316	0.142339	0.474854	0.177092	0.427064	0.164592	0.0974058	0.397469	0.382484	0.0764993	0.415377	Fig1ABEF
chr1	138183423	138263423	-0.01975	0.481373	0.497579	0.518443	0.502582	0.516028	0.483337	0.439007	0.517727	0.476777	0.428234	Fig1ABEF
chr1	138263423	138343423	-0.01591	0.34529	0.478924	0.218798	0.461334	0.39382	0.364065	0.416124	0.42837	0.324192	0.444151	Fig1ABEF
chr1	138343423	138423423	-0.02074	0.0903307	0.503685	0.235481	0.528752	0.146932	0.113593	0.484276	0.571764	0.0678156	0.495575	Fig1ABEF
chr1	138423423	138503423	-0.01739	0.372272	0.505381	0.335576	0.428559	0.38605	0.339359	0.40518	0.425653	0.33577	0.44109	Fig1ABEF
chr1	138503423	138583423	-0.01442	0.124742	0.32324	0.079563	0.323133	0.150464	0.170389	0.29748	0.256901	0.129429	0.315589	Fig1ABEF
chr1	138583423	138663423	-0.01266	0.308923	0.428047	0.235481	0.40214	0.376514	0.326863	0.381799	0.378258	0.295659	0.373136	Fig1ABEF
chr1	138663423	138743423	-0.01984	0.128262	0.500293	0.103945	0.455103	0.172363	0.15335	0.443484	0.485727	0.130669	0.424866	Fig1ABEF
chr1	138743423	138823423	-0.01564	0.495059	0.457556	0.234198	0.474169	0.52168	0.60687	0.475321	0.530406	0.611167	0.461292	Fig1ABEF
chr1	138823423	138903423	0.00173	0.85912	0.361568	0.32531	0.409244	0.696868	0.677297	0.349464	0.341428	0.664923	0.391502	Fig1ABEF
chr1	138903423	138983423	0.00304	0.269428	0.395486	0.138594	0.431426	0.33095	0.429097	0.401698	0.398484	0.412269	0.364871	Fig1ABEF
chr1	138983423	139063423	-0.00201	0.0801636	0.365299	0.037215	0.323881	0.0837089	0.113593	0.307927	0.240901	0.0872505	0.296305	Fig1ABEF
chr1	139063423	139143423	-0.00206	0.198258	0.358515	0.126403	0.339209	0.229935	0.262967	0.294744	0.236373	0.178636	0.306406	Fig1ABEF
chr1	139143423	139223423	-0.00969	0.129826	0.384971	0.0737883	0.393791	0.147639	0.156474	0.339764	0.299165	0.13191	0.363646	Fig1ABEF
chr1	139223423	139303423	-0.01275	0.271383	0.419907	0.0904709	0.388557	0.201678	0.119556	0.361155	0.396069	0.111648	0.427927	Fig1ABEF
chr1	139303423	139383423	-0.01771	0.104799	0.379544	0.116778	0.370612	0.127506	0.138583	0.349216	0.371918	0.105031	0.364565	Fig1ABEF
chr1	139383423	139463423	-0.00107	0.321046	0.216059	0.0821296	0.252226	0.276204	0.321468	0.23281	0.249354	0.291938	0.251308	Fig1ABEF
chr1	139463423	139543423	0.00198	0.303058	0.316117	0.168751	0.329862	0.327065	0.328851	0.333297	0.303693	0.286562	0.359055	Fig1ABEF
chr1	139543423	139623423	-0.0144	0.792251	0.432117	0.465829	0.448872	0.690863	0.592387	0.480047	0.552443	0.560719	0.41599	Fig1ABEF
chr1	139623423	139703423	-0.01227	0.765661	0.449416	0.418347	0.429556	0.704992	0.751417	0.489001	0.566632	0.743077	0.400072	Fig1ABEF
chr1	139703423	139783423	-0.01046	0.827836	0.417533	0.60763	0.462705	0.7887	0.912434	0.447712	0.543387	0.979191	0.440784	Fig1ABEF
chr1	139943423	140023423	-0.0201	0.811412	0.578644	1.3622	0.489871	0.953646	0.73239	0.468357	0.558179	0.970507	0.475373	Fig1ABEF
chr1	140023423	140103423	-0.02208	0.546286	0.470784	0.61533	0.451115	0.537574	0.66537	0.404185	0.493576	0.654999	0.481801	Fig1ABEF
chr1	140183423	140263423	-0.01013	0.40512	0.396842	0.220723	0.386439	0.3419	0.354126	0.359662	0.385503	0.338664	0.427009	Fig1ABEF
chr1	140263423	140343423	-0.01093	0.511874	0.424316	0.24703	0.331607	0.396999	0.317208	0.319368	0.359541	0.348589	0.337934	Fig1ABEF
chr1	140343423	140423423	-0.01286	0.0535728	0.354106	0.0686552	0.270794	0.0635764	0.0817868	0.287033	0.29524	0.0516887	0.311916	Fig1ABEF
chr1	140423423	140503423	-0.00565	0.0688234	0.365977	0.0731466	0.342823	0.117263	0.113593	0.363642	0.39154	0.0777398	0.361198	Fig1ABEF
chr1	140503423	140583423	-0.0171	0.122005	0.349018	0.123194	0.283255	0.151171	0.145399	0.268379	0.277731	0.124466	0.334873	Fig1ABEF
chr1	140583423	140663423	-0.01619	0.335123	0.360889	0.199549	0.358774	0.389229	0.279154	0.359414	0.35622	0.264646	0.37987	Fig1ABEF
chr1	140663423	140743423	-0.01946	0.644437	0.475872	0.83477	0.429806	0.611393	0.541554	0.4012	0.502935	0.704207	0.4466	Fig1ABEF
chr1	140743423	140823423	-0.02328	0.593211	0.413462	1.1126	0.366126	0.590907	0.546098	0.331805	0.360447	0.662029	0.360279	Fig1ABEF
chr1	140823423	140903423	-0.02075	0.537683	0.420924	1.23964	0.366624	0.606801	0.352706	0.333048	0.377352	0.535495	0.378951	Fig1ABEF
chr1	140903423	140983423	-0.02108	0.886493	0.488422	1.69649	0.44613	1.07126	0.833487	0.43652	0.474256	0.913029	0.431295	Fig1ABEF
chr1	140983423	141063423	-0.02075	0.841523	0.427708	1.57586	0.383448	0.902078	0.69036	0.311409	0.388823	0.79642	0.372829	Fig1ABEF
chr1	141063423	141143423	-0.02074	0.236972	0.415837	0.778306	0.322011	0.318942	0.222926	0.302455	0.371616	0.274984	0.325078	Fig1ABEF
chr1	141143423	141223423	-0.01976	1.06129	0.494866	1.37246	0.438778	1.18853	0.75596	0.404931	0.496293	1.07719	0.398542	Fig1ABEF
chr1	141223423	141303423	-0.01531	0.687843	0.51793	0.896367	0.438653	0.663314	0.490437	0.408662	0.485727	0.609927	0.450579	Fig1ABEF
chr1	141303423	141383423	-0.02128	0.616282	0.41855	1.26916	0.372731	0.600444	0.43932	0.325089	0.424445	0.521849	0.389665	Fig1ABEF
chr1	141383423	141463423	-0.02151	0.282332	0.407696	0.642921	0.325625	0.316822	0.201627	0.26415	0.365579	0.279119	0.32569	Fig1ABEF
chr1	141463423	141543423	-0.01885	0.273338	0.402948	0.839903	0.316778	0.369096	0.293353	0.291511	0.33539	0.339905	0.33824	Fig1ABEF
chr1	141543423	141623423	-0.01776	0.43914	0.416515	0.793705	0.363634	0.434439	0.430233	0.34648	0.421125	0.545419	0.370075	Fig1ABEF
chr1	141623423	141703423	-0.01344	0.349592	0.374117	0.510102	0.294969	0.401238	0.297045	0.247983	0.294938	0.299794	0.340689	Fig1ABEF
chr1	141703423	141783423	-0.01573	0.357413	0.401591	0.76804	0.326373	0.436558	0.365769	0.296734	0.331164	0.450725	0.354157	Fig1ABEF
chr1	141783423	141863423	-0.01579	0.523214	0.423977	0.757774	0.38918	0.52945	0.392747	0.333297	0.372824	0.503655	0.391502	Fig1ABEF
chr1	141863423	141943423	-0.0172	0.196303	0.412784	0.46647	0.296963	0.256425	0.194528	0.282308	0.362862	0.243557	0.327833	Fig1ABEF
chr1	141943423	142023423	-0.01886	0.179097	0.391076	0.327877	0.290982	0.217219	0.119556	0.278825	0.352296	0.12488	0.330282	Fig1ABEF
chr1	142023423	142103423	-0.02394	0.238536	0.44365	0.706443	0.374351	0.287153	0.211283	0.360408	0.445275	0.190628	0.365483	Fig1ABEF
chr1	142103423	142183423	-0.01935	0.138429	0.412784	0.563999	0.282134	0.174482	0.140855	0.27211	0.351994	0.144728	0.288958	Fig1ABEF
chr1	142183423	142263423	-0.02254	0.304231	0.37717	0.786647	0.292228	0.344372	0.266943	0.271363	0.343541	0.322124	0.306406	Fig1ABEF
chr1	142263423	142343423	-0.02188	0.385177	0.382258	0.943207	0.298957	0.433026	0.318912	0.254201	0.33539	0.457342	0.300284	Fig1ABEF
chr1	142343423	142423423	-0.02122	0.393388	0.371404	0.988763	0.300328	0.398412	0.319196	0.267881	0.337504	0.320056	0.315283	Fig1ABEF
chr1	142423423	142503423	-0.02212	0.29641	0.450772	0.872627	0.330859	0.352143	0.244793	0.331805	0.396069	0.275811	0.372217	Fig1ABEF
chr1	142503423	142583423	-0.02071	0.33004	0.423977	1.07346	0.346187	0.440443	0.224062	0.333048	0.428068	0.269608	0.364565	Fig1ABEF
chr1	142583423	142663423	-0.02063	0.700748	0.423638	1.68751	0.375846	0.752321	0.66111	0.345236	0.392144	0.762098	0.357218	Fig1ABEF
chr1	142663423	142743423	-0.02002	0.449698	0.419568	1.03304	0.370114	0.538633	0.394167	0.34449	0.452822	0.412683	0.382931	Fig1ABEF
chr1	142743423	142823423	-0.02287	0.193566	0.435848	0.835412	0.332479	0.272319	0.147955	0.325835	0.375541	0.177809	0.388441	Fig1ABEF
chr1	142823423	142903423	-0.02482	0.358195	0.419228	0.984913	0.387436	0.496602	0.237693	0.332053	0.47486	0.268368	0.369156	Fig1ABEF
chr1	142903423	142983423	-0.02584	0.115357	0.466036	0.647412	0.377965	0.176601	0.118421	0.359165	0.412672	0.107926	0.392114	Fig1ABEF
chr1	142983423	143063423	-0.02668	0.231888	0.482995	0.852094	0.453109	0.298809	0.202763	0.415626	0.498406	0.204687	0.422724	Fig1ABEF
chr1	143063423	143143423	-0.02268	0.384394	0.465018	1.15687	0.463701	0.459516	0.379684	0.413637	0.507765	0.425088	0.452722	Fig1ABEF
chr1	143143423	143223423	-0.02332	0.422717	0.542012	0.939357	0.507816	0.503666	0.375708	0.455423	0.575084	0.403999	0.49833	Fig1ABEF
chr1	143223423	143303423	-0.01822	0.583044	0.536585	0.664095	0.490993	0.545344	0.448124	0.472834	0.559688	0.522676	0.438029	Fig1ABEF
chr1	143303423	143383423	-0.02153	0.392215	0.516574	0.60763	0.543955	0.404416	0.350718	0.485768	0.599839	0.405653	0.502004	Fig1ABEF
chr1	143383423	143512870	-0.02177	0.326255	0.350275	0.417956	0.342797	0.349256	0.264838	0.325576	0.40168	0.257345	0.31857	Fig1ABEF
chr1	143512870	143592870	-0.01632	0.41294	0.509112	0.26243	0.528129	0.313644	0.303293	0.498951	0.541274	0.344454	0.513329	Fig1ABEF
chr1	143592870	143672870	0.00865	0.188873	0.170608	0.0609555	0.183312	0.208389	0.244793	0.176598	0.177808	0.143901	0.180905	Fig1ABEF
chr1	143672870	143752870	0.01139	0.321046	0.193673	0.164901	0.253596	0.317882	0.269499	0.224851	0.206789	0.224536	0.245186	Fig1ABEF
chr1	143752870	143832870	0.00062	0.213509	0.183836	0.107153	0.203874	0.210155	0.233433	0.187293	0.18445	0.217093	0.205699	Fig1ABEF
chr1	143832870	143912870	-0.01908	1.13637	0.557954	0.812954	0.546572	1.08433	0.929473	0.496712	0.548821	1.04287	0.522818	Fig1ABEF
chr1	143912870	143992870	-0.02443	0.301493	0.558971	0.292587	0.533363	0.348257	0.247632	0.507407	0.607386	0.272916	0.483331	Fig1ABEF
chr1	143992870	144072870	-0.02231	0.400036	0.460948	0.527426	0.492488	0.404063	0.312096	0.429058	0.521048	0.364302	0.4466	Fig1ABEF
chr1	144072870	144152870	-0.01848	0.202169	0.537942	0.343276	0.509685	0.263136	0.186576	0.465621	0.550028	0.205514	0.477516	Fig1ABEF
chr1	144152870	144232870	-0.02354	0.369926	0.389041	0.748149	0.357154	0.484947	0.422565	0.306434	0.350183	0.498693	0.343138	Fig1ABEF
chr1	144232870	144312870	-0.0226	0.561145	0.498936	1.10041	0.447252	0.646007	0.537862	0.408164	0.491463	0.747625	0.44109	Fig1ABEF
chr1	144312870	144392870	-0.01799	0.703485	0.447381	1.39941	0.454854	0.813778	0.557457	0.418611	0.475765	0.590492	0.46619	Fig1ABEF
chr1	144392870	144472870	-0.02165	0.43523	0.440258	0.808463	0.380582	0.490245	0.321184	0.32882	0.364673	0.434599	0.363646	Fig1ABEF
chr1	144472870	144552870	-0.0255	0.207252	0.421942	0.664736	0.318148	0.284681	0.230877	0.272856	0.367088	0.269608	0.352321	Fig1ABEF
chr1	144552870	144632870	-0.02277	0.239318	0.440597	0.818729	0.329364	0.331304	0.306417	0.304444	0.363164	0.431291	0.344668	Fig1ABEF
chr1	144632870	144712870	-0.0246	0.11614	0.481299	0.65447	0.35329	0.20521	0.13262	0.346728	0.395767	0.139766	0.395481	Fig1ABEF
chr1	144712870	144792870	-0.0236	0.583826	0.394807	1.04266	0.353415	0.597265	0.621637	0.314642	0.42203	0.819163	0.345587	Fig1ABEF
chr1	144792870	144872870	-0.01809	0.84426	0.443989	1.57201	0.403387	0.939518	0.750565	0.351952	0.424445	0.938253	0.376809	Fig1ABEF
chr1	144872870	144952870	-0.02255	0.199823	0.443989	0.699385	0.359272	0.327418	0.197935	0.323348	0.418408	0.219987	0.362116	Fig1ABEF
chr1	144952870	145032870	-0.02331	0.276858	0.432117	0.511385	0.330735	0.255365	0.193676	0.311409	0.369503	0.197658	0.337628	Fig1ABEF
chr1	145032870	145112870	-0.0209	0.396517	0.469427	0.395249	0.364008	0.380046	0.318912	0.321855	0.399389	0.387872	0.366707	Fig1ABEF
chr1	145112870	145192870	-0.01843	0.688234	0.47655	1.02662	0.402639	0.69051	0.524515	0.370109	0.483011	0.654172	0.398848	Fig1ABEF
chr1	145192870	145272870	-0.02258	0.325738	0.484691	1.04074	0.423575	0.493423	0.331123	0.406921	0.511086	0.322951	0.415683	Fig1ABEF
chr1	145272870	145352870	-0.02174	0.22876	0.432457	0.656395	0.342947	0.306579	0.138015	0.318871	0.389729	0.133977	0.369462	Fig1ABEF
chr1	145352870	145432870	-0.02237	0.226022	0.392094	0.784081	0.318896	0.30552	0.130916	0.29549	0.401201	0.147209	0.351096	Fig1ABEF
chr1	145432870	145512870	-0.0186	0.584999	0.473498	1.20371	0.401019	0.659782	0.562852	0.376078	0.470935	0.730258	0.447824	Fig1ABEF
chr1	145512870	145592870	-0.01718	0.407857	0.412445	0.412573	0.363011	0.438324	0.546098	0.304444	0.387616	0.595867	0.36181	Fig1ABEF
chr1	145592870	145672870	-0.02398	0.213118	0.453486	0.733391	0.363883	0.272319	0.162154	0.33081	0.422936	0.227017	0.385992	Fig1ABEF
chr1	145672870	145752870	-0.02153	0.589301	0.412106	1.56175	0.321264	0.674616	0.432221	0.308424	0.380069	0.662442	0.333037	Fig1ABEF
chr1	145752870	145832870	-0.02418	0.554889	0.508094	1.33204	0.417718	0.802829	0.438184	0.387271	0.490256	0.480912	0.44262	Fig1ABEF
chr1	145832870	145912870	-0.02228	0.2663	0.42669	1.02726	0.359147	0.374041	0.32232	0.329566	0.403314	0.38994	0.378339	Fig1ABEF
chr1	145912870	145992870	-0.0203	0.620193	0.477229	1.54506	0.406377	0.785168	0.528491	0.326581	0.451615	0.891527	0.415377	Fig1ABEF
chr1	145992870	146072870	-0.01971	0.801636	0.428047	1.2005	0.397903	0.880886	0.451531	0.357672	0.425351	0.559892	0.398236	Fig1ABEF
chr1	146072870	146152870	-0.01218	1.00068	0.450094	2.4934	0.457969	1.22526	0.79373	0.390256	0.478784	0.919232	0.388441	Fig1ABEF
chr1	146152870	146232870	-0.02089	1.04213	0.436188	1.81198	0.44962	1.13837	0.738353	0.341754	0.418106	0.953553	0.38538	Fig1ABEF
chr1	146232870	146312870	-0.0155	1.13598	0.390059	1.83572	0.396533	1.17828	1.06522	0.342003	0.437426	1.18636	0.358749	Fig1ABEF
chr1	146312870	146392870	-0.00801	0.434057	0.399217	0.474812	0.389803	0.462695	0.47141	0.357424	0.418408	0.553276	0.404358	Fig1ABEF
chr1	146392870	146472870	-0.01337	0.925597	0.472141	1.14468	0.453109	0.840974	0.661962	0.363642	0.432294	0.726123	0.468945	Fig1ABEF
chr1	146472870	146552870	-0.01972	0.302667	0.282538	0.239972	0.253347	0.24159	0.12694	0.202217	0.234864	0.127774	0.28253	Fig1ABEF
chr1	146552870	146632870	-0.01711	0.221721	0.420585	0.507535	0.337838	0.339074	0.207875	0.257683	0.315164	0.193936	0.381094	Fig1ABEF
chr1	146632870	146712870	-0.02346	0.254959	0.337486	0.377283	0.264064	0.2702	0.116717	0.226343	0.285882	0.179877	0.297835	Fig1ABEF
chr1	146712870	146792870	-0.02303	0.12005	0.341895	0.378566	0.289611	0.172009	0.130348	0.220871	0.30158	0.123639	0.313446	Fig1ABEF
chr1	146792870	146872870	-0.02197	0.360932	0.428726	0.595439	0.324255	0.390288	0.272623	0.305439	0.316674	0.263819	0.347423	Fig1ABEF
chr1	146872870	146952870	-0.02265	0.0789905	0.41448	0.535125	0.300079	0.146932	0.0860466	0.302703	0.341428	0.0653345	0.341301	Fig1ABEF
chr1	146952870	147032870	-0.02345	0.0633488	0.416176	0.32916	0.303443	0.109846	0.0809349	0.273105	0.330862	0.0686426	0.36885	Fig1ABEF
chr1	147032870	147112870	-0.01915	0.211945	0.425673	0.443371	0.339458	0.291745	0.204751	0.319119	0.36105	0.217506	0.368544	Fig1ABEF
chr1	147112870	147192870	-0.02129	0.523605	0.375474	0.937432	0.335844	0.581018	0.438184	0.294744	0.348975	0.512338	0.340383	Fig1ABEF
chr1	147192870	147272870	-0.01737	0.340989	0.402948	0.304136	0.318647	0.279736	0.231161	0.280566	0.361352	0.231979	0.327527	Fig1ABEF
chr1	147272870	147352870	-0.01646	0.404729	0.443989	0.84632	0.341078	0.453512	0.299317	0.333794	0.386107	0.326259	0.36885	Fig1ABEF
chr1	147352870	147432870	-0.02092	0.583044	0.403965	0.853378	0.327744	0.554881	0.3865	0.316135	0.360447	0.518955	0.335485	Fig1ABEF
chr1	147432870	147512870	-0.01713	0.254177	0.409731	0.367658	0.334972	0.361679	0.339075	0.343495	0.354107	0.375467	0.342832	Fig1ABEF
chr1	147512870	147592870	-0.02115	0.164238	0.390398	0.406798	0.281137	0.209802	0.142843	0.25843	0.290712	0.142661	0.303957	Fig1ABEF
chr1	147592870	147672870	-0.01968	0.355066	0.440597	0.94064	0.336592	0.426668	0.310392	0.339018	0.399691	0.336597	0.352015	Fig1ABEF
chr1	147672870	147752870	-0.02196	0.357413	0.448737	0.826429	0.357278	0.434085	0.279722	0.345733	0.410257	0.375053	0.420887	Fig1ABEF
chr1	147752870	147832870	-0.02065	0.254959	0.424316	1.11324	0.352667	0.403004	0.234853	0.339764	0.434408	0.297727	0.396705	Fig1ABEF
chr1	147832870	147912870	-0.0198	0.250267	0.389041	1.06063	0.281262	0.357441	0.238829	0.278079	0.35622	0.297727	0.320486	Fig1ABEF
chr1	147912870	147992870	-0.01804	0.542375	0.422959	1.31728	0.356655	0.594792	0.337087	0.315886	0.414182	0.487528	0.3814	Fig1ABEF
chr1	147992870	148072870	-0.01872	0.332386	0.420246	1.18318	0.325252	0.433379	0.326011	0.299967	0.380371	0.472228	0.35079	Fig1ABEF
chr1	148072870	148152870	-0.02138	0.887275	0.48096	2.03912	0.418465	1.0649	0.7003	0.372845	0.482407	0.906413	0.413235	Fig1ABEF
chr1	148152870	148232870	-0.01811	0.871242	0.442971	1.77926	0.367497	0.895367	0.503784	0.312901	0.374937	0.614889	0.362728	Fig1ABEF
chr1	148232870	148312870	-0.0229	0.836439	0.460269	1.77349	0.384071	1.00309	0.613401	0.329566	0.40754	0.674021	0.400685	Fig1ABEF
chr1	148312870	148392870	-0.01955	0.795771	0.472819	1.83957	0.455975	0.968834	0.57762	0.42085	0.52467	0.734807	0.430988	Fig1ABEF
chr1	148392870	148472870	-0.02277	0.545113	0.421942	1.66762	0.360518	0.702872	0.403255	0.294247	0.380975	0.473882	0.352321	Fig1ABEF
chr1	148472870	148552870	-0.01568	1.1352	0.479603	1.49951	0.479777	1.29449	0.863021	0.395977	0.498105	0.997799	0.427621	Fig1ABEF
chr1	148552870	148632870	-0.02095	0.457519	0.440597	0.82707	0.383572	0.549229	0.456927	0.34449	0.421125	0.577673	0.399154	Fig1ABEF
chr1	148632870	148712870	-0.02238	0.117704	0.38531	0.340709	0.291729	0.174835	0.201911	0.269374	0.317278	0.243971	0.313752	Fig1ABEF
chr1	148712870	148792870	-0.0237	0.260825	0.40193	0.539617	0.312416	0.274791	0.243373	0.280318	0.336296	0.269195	0.344668	Fig1ABEF
chr1	148792870	148872870	-0.01635	0.111838	0.391755	0.182225	0.291729	0.1434	0.133472	0.28579	0.3049	0.107513	0.322017	Fig1ABEF
chr1	148872870	148952870	-0.02055	0.182617	0.462305	0.445938	0.353041	0.204151	0.178909	0.351206	0.402408	0.171193	0.344056	Fig1ABEF
chr1	148952870	149032870	-0.02281	0.0699965	0.407018	0.236764	0.327121	0.103841	0.0826388	0.2838	0.338409	0.0785668	0.353851	Fig1ABEF
chr1	149032870	149112870	-0.02182	0.136083	0.410749	0.15271	0.355907	0.180133	0.137731	0.342251	0.366484	0.137699	0.39793	Fig1ABEF
chr1	149112870	149192870	-0.02227	0.414505	0.503685	0.615972	0.399773	0.446094	0.374856	0.37185	0.46369	0.454861	0.410174	Fig1ABEF
chr1	149192870	149272870	-0.02039	0.205688	0.403965	0.47032	0.330485	0.241943	0.219518	0.343992	0.38671	0.239836	0.380788	Fig1ABEF
chr1	149272870	149352870	-0.02215	0.299147	0.45586	0.50176	0.372606	0.305167	0.248768	0.353195	0.415691	0.293178	0.410786	Fig1ABEF
chr1	149352870	149432870	-0.02321	0.366406	0.453486	1.12864	0.356157	0.483181	0.47851	0.349713	0.412672	0.504482	0.378645	Fig1ABEF
chr1	149432870	149512870	-0.02199	0.581871	0.461287	1.26403	0.436659	0.698281	0.579323	0.41289	0.490256	0.76706	0.4065	Fig1ABEF
chr1	149512870	149592870	-0.02414	0.70935	0.395147	1.79787	0.353914	0.89784	0.945376	0.327079	0.396069	1.09208	0.330894	Fig1ABEF
chr1	149592870	149672870	-0.02602	0.358195	0.431439	0.977214	0.393916	0.450686	0.241101	0.368368	0.422634	0.363475	0.404664	Fig1ABEF
chr1	149672870	149752870	-0.02773	0.0449698	0.456199	0.608914	0.390925	0.0992498	0.078947	0.378068	0.435917	0.0736047	0.419663	Fig1ABEF
chr1	149752870	149832870	-0.02476	0.208425	0.352071	0.234198	0.300577	0.212981	0.158178	0.318373	0.321202	0.191455	0.293244	Fig1ABEF
chr1	149832870	149912870	-0.0234	0.0817278	0.382597	0.177092	0.391548	0.102782	0.0903063	0.370855	0.345654	0.064094	0.380788	Fig1ABEF
chr1	149912870	149992870	-0.02567	0.196694	0.523018	0.225215	0.472674	0.219692	0.197368	0.400454	0.466407	0.202206	0.4466	Fig1ABEF
chr1	149992870	150072870	-0.02385	0.378138	0.512164	0.346484	0.497348	0.38711	0.330271	0.441992	0.50052	0.337837	0.463741	Fig1ABEF
chr1	150072870	150152870	-0.01665	0.28898	0.43924	0.0846961	0.449994	0.258897	0.287674	0.403936	0.430181	0.315508	0.43711	Fig1ABEF
chr1	150152870	150232870	-0.02124	0.459866	0.469767	0.377924	0.473546	0.486359	0.448124	0.412642	0.467615	0.480498	0.427927	Fig1ABEF
chr1	150232870	150312870	-0.01994	0.934591	0.483334	0.721842	0.480649	0.964948	0.806793	0.454926	0.488143	0.813373	0.468639	Fig1ABEF
chr1	150312870	150392870	-0.00847	0.601814	0.33986	0.370225	0.366375	0.593026	0.484189	0.329566	0.335692	0.528879	0.362422	Fig1ABEF
chr1	150392870	150472870	0.01151	0.0758622	0.169252	0.0410648	0.181692	0.0720532	0.126656	0.163415	0.128602	0.0764993	0.179068	Fig1ABEF
chr1	150472870	150552870	-0.00865	0.481764	0.451451	0.191208	0.511056	0.510377	0.480782	0.436022	0.468822	0.528879	0.508738	Fig1ABEF
chr1	150552870	150632870	-0.02024	0.205297	0.586784	0.109078	0.536353	0.255718	0.177205	0.496215	0.536142	0.182358	0.54547	Fig1ABEF
chr1	150632870	150712870	-0.02493	0.533773	0.518269	1.12928	0.534983	0.680267	0.440456	0.520341	0.564217	0.633497	0.501697	Fig1ABEF
chr1	150712870	150792870	-0.02614	0.297974	0.507416	0.66217	0.52439	0.416779	0.3138	0.438509	0.537349	0.387459	0.481495	Fig1ABEF
chr1	150792870	150872870	-0.02166	0.151724	0.487743	0.118061	0.44937	0.174129	0.161018	0.38155	0.464596	0.118677	0.419051	Fig1ABEF
chr1	150872870	150952870	-0.01855	0.181053	0.543369	0.209174	0.525636	0.241237	0.16045	0.462885	0.516519	0.172847	0.478128	Fig1ABEF
chr1	150952870	151032870	-0.0122	0.10871	0.473498	0.0949623	0.47554	0.158235	0.138299	0.393987	0.437728	0.124053	0.46619	Fig1ABEF
chr1	151032870	151112870	0.0063	0.160327	0.345287	0.0506893	0.398028	0.185431	0.213838	0.35419	0.286184	0.191455	0.351403	Fig1ABEF
chr1	151112870	151192870	0.0111	0.204124	0.542351	0.127044	0.577228	0.317882	0.211851	0.509148	0.509878	0.175328	0.528022	Fig1ABEF
chr1	151192870	151272870	0.0167	0.16502	0.565755	0.0686552	0.596793	0.272319	0.198787	0.501189	0.502935	0.146382	0.537205	Fig1ABEF
chr1	151272870	151352870	0.01893	0.229542	0.322901	0.0590306	0.362263	0.229581	0.261547	0.313647	0.276524	0.191455	0.331506	Fig1ABEF
chr1	151352870	151432870	0.0236	0.2139	0.121088	0.0532559	0.155523	0.206976	0.257004	0.144014	0.118036	0.175328	0.142642	Fig1ABEF
chr1	151432870	151512870	0.04375	0.166975	0.127193	0.0519726	0.158389	0.191082	0.197652	0.146004	0.10747	0.135631	0.139888	Fig1ABEF
chr1	151512870	151592870	0.03858	0.52908	0.261509	0.135385	0.40376	0.608214	0.51344	0.329815	0.270788	0.457755	0.331812	Fig1ABEF
chr1	151592870	151672870	0.03523	0.256524	0.376152	0.0590306	0.3989	0.243003	0.234853	0.410652	0.308523	0.162096	0.404664	Fig1ABEF
chr1	151672870	151752870	0.03428	0.254568	0.28186	0.0699385	0.316902	0.229228	0.240249	0.331058	0.263241	0.200966	0.346199	Fig1ABEF
chr1	151752870	151832870	0.0322	0.159545	0.205205	0.037215	0.201756	0.165652	0.181749	0.210922	0.166639	0.132323	0.197434	Fig1ABEF
chr1	151832870	151912870	0.02513	0.211554	0.472819	0.109078	0.461708	0.20733	0.213271	0.432042	0.387012	0.24273	0.396399	Fig1ABEF
chr1	151912870	151992870	0.02694	0.130999	0.53896	0.0641637	0.515168	0.190729	0.157894	0.457164	0.407842	0.138939	0.416908	Fig1ABEF
chr1	151992870	152072870	0.01917	0.362105	0.457556	0.0628805	0.516539	0.302341	0.344186	0.437515	0.426559	0.365543	0.395175	Fig1ABEF
chr1	152072870	152152870	0.01826	0.284288	0.399217	0.0718634	0.435787	0.282209	0.280858	0.375581	0.363164	0.290697	0.385073	Fig1ABEF
chr1	152152870	152232870	0.01751	0.207643	0.506737	0.095604	0.536104	0.25042	0.229741	0.476316	0.489652	0.177809	0.4968	Fig1ABEF
chr1	152232870	152312870	0.01441	0.583435	0.462644	0.195058	0.519655	0.567949	0.449828	0.445474	0.464294	0.471814	0.49833	Fig1ABEF
chr1	152312870	152392870	0.02774	0.246748	0.439579	0.11357	0.437656	0.239824	0.188564	0.368617	0.372824	0.205928	0.344974	Fig1ABEF
chr1	152392870	152472870	0.02125	0.445788	0.45179	0.134744	0.531992	0.474704	0.47141	0.433037	0.421729	0.466439	0.450273	Fig1ABEF
chr1	152472870	152552870	0.03161	0.271383	0.437544	0.150785	0.478282	0.312231	0.253028	0.469103	0.450407	0.223295	0.483025	Fig1ABEF
chr1	152552870	152632870	0.03931	0.175969	0.417533	0.0538975	0.480774	0.165652	0.139151	0.406672	0.354409	0.12488	0.389971	Fig1ABEF
chr1	152632870	152712870	0.03576	0.515785	0.444328	0.312477	0.532864	0.475763	0.422565	0.506164	0.400295	0.398623	0.453946	Fig1ABEF
chr1	152712870	152792870	0.04164	0.144295	0.252351	0.0551808	0.295593	0.148698	0.199355	0.278079	0.23426	0.131496	0.260797	Fig1ABEF
chr1	152792870	152872870	0.05162	0.111056	0.198082	0.0429897	0.237147	0.158588	0.201059	0.245247	0.158488	0.116196	0.221616	Fig1ABEF
chr1	152872870	152952870	0.0499	0.174014	0.191638	0.0449146	0.248113	0.209449	0.226618	0.252709	0.169657	0.165404	0.24641	Fig1ABEF
chr1	152952870	153032870	0.04665	0.39769	0.333755	0.086621	0.432921	0.433379	0.507192	0.361652	0.287391	0.437907	0.340077	Fig1ABEF
chr1	153032870	153112870	0.04501	0.447743	0.220129	0.0859794	0.346686	0.482827	0.497537	0.318373	0.212827	0.3275	0.292631	Fig1ABEF
chr1	153112870	153192870	0.04717	0.203733	0.41041	0.0545392	0.4642	0.216866	0.2482	0.459154	0.377352	0.175328	0.411092	Fig1ABEF
chr1	153192870	153272870	0.04527	0.218984	0.301193	0.0384982	0.337339	0.198146	0.27745	0.323099	0.2246	0.157547	0.311916	Fig1ABEF
chr1	153272870	153352870	0.04462	0.224458	0.270328	0.0538975	0.343695	0.305167	0.291366	0.312652	0.211317	0.145142	0.314977	Fig1ABEF
chr1	153352870	153432870	0.0419	0.725774	0.332398	0.223931	0.432921	0.678148	0.69036	0.385281	0.387918	0.609513	0.406194	Fig1ABEF
chr1	153432870	153512870	0.04689	0.17245	0.134994	0.0609555	0.169729	0.230994	0.251892	0.148243	0.125281	0.206755	0.143561	Fig1ABEF
chr1	153512870	153592870	0.03239	0.174014	0.286948	0.0577474	0.308927	0.233467	0.210431	0.310414	0.225204	0.170779	0.267531	Fig1ABEF
chr1	153592870	153672870	0.03511	0.237754	0.511825	0.0596723	0.52115	0.255718	0.259276	0.48154	0.485426	0.27333	0.45517	Fig1ABEF
chr1	153672870	153752870	0.03692	0.0989337	0.454843	0.0455562	0.42507	0.135276	0.146819	0.4109	0.411766	0.117023	0.376197	Fig1ABEF
chr1	153752870	153832870	0.02026	0.144295	0.493848	0.0564641	0.524639	0.191436	0.193108	0.456418	0.448596	0.14969	0.428846	Fig1ABEF
chr1	153832870	153912870	0.01629	0.286634	0.378527	0.0731466	0.43479	0.254659	0.263819	0.345236	0.358635	0.222468	0.387828	Fig1ABEF
chr1	153912870	153992870	0.01222	0.317917	0.498258	0.0673719	0.560405	0.357441	0.340778	0.466367	0.462181	0.330808	0.495575	Fig1ABEF
chr1	153992870	154072870	0.01061	0.242446	0.554223	0.108437	0.539718	0.250774	0.316924	0.527057	0.517425	0.239009	0.503228	Fig1ABEF
chr1	154072870	154152870	0.01817	0.304622	0.414141	0.200191	0.468562	0.361679	0.489017	0.440748	0.400295	0.424261	0.403439	Fig1ABEF
chr1	154152870	154232870	0.00447	0.194739	0.440597	0.0789214	0.471552	0.217573	0.221222	0.459651	0.42354	0.200966	0.400072	Fig1ABEF
chr1	154232870	154312870	-0.00352	0.361714	0.491813	0.291945	0.517287	0.303047	0.2482	0.472834	0.517425	0.28036	0.445987	Fig1ABEF
chr1	154312870	154392870	-0.01167	0.299929	0.524036	0.707726	0.557289	0.37828	0.332827	0.525813	0.584443	0.345694	0.494657	Fig1ABEF
chr1	154392870	154472870	-0.0116	0.114575	0.530141	0.560791	0.587696	0.173422	0.149659	0.550438	0.653574	0.123639	0.476597	Fig1ABEF
chr1	154472870	154552870	-0.0086	0.265909	0.53455	0.790497	0.555545	0.354615	0.272339	0.508651	0.599839	0.289457	0.518839	Fig1ABEF
chr1	154552870	154632870	-0.01044	0.0942412	0.535907	0.549241	0.598413	0.198853	0.153634	0.54795	0.601046	0.129842	0.513941	Fig1ABEF
chr1	154632870	154712870	-0.00694	0.0911128	0.554901	0.457487	0.606638	0.180133	0.118137	0.57929	0.674102	0.0810479	0.558326	Fig1ABEF
chr1	154712870	154792870	-0.0012	0.208425	0.443989	0.119986	0.470057	0.238765	0.193392	0.411398	0.445275	0.199312	0.400991	Fig1ABEF
chr1	154792870	154872870	-0.00261	0.195521	0.550831	0.183508	0.614987	0.26808	0.222926	0.514869	0.583537	0.193523	0.546082	Fig1ABEF
chr1	154872870	154952870	-0.00354	0.847779	0.540995	0.968231	0.572493	0.851924	0.779815	0.47159	0.521651	0.892767	0.492821	Fig1ABEF
chr1	154952870	155032870	0.00733	0.371099	0.449416	0.135385	0.48364	0.394174	0.350718	0.452936	0.430181	0.363888	0.433743	Fig1ABEF
chr1	155032870	155112870	0.03079	0.15368	0.254047	0.0423481	0.331981	0.220045	0.273191	0.336033	0.262637	0.246038	0.287122	Fig1ABEF
chr1	155112870	155192870	0.02323	0.298365	0.337147	0.0641637	0.371111	0.27797	0.270919	0.344987	0.288297	0.279946	0.360585	Fig1ABEF
chr1	155192870	155272870	0.0167	0.376574	0.305603	0.146935	0.344318	0.357794	0.396155	0.290018	0.281656	0.401518	0.287428	Fig1ABEF
chr1	155272870	155352870	0.01524	0.152115	0.288983	0.0391399	0.264687	0.143047	0.182316	0.263155	0.221279	0.108753	0.252838	Fig1ABEF
chr1	155352870	155432870	0.01401	0.148205	0.325275	0.0577474	0.315407	0.154349	0.183736	0.307927	0.225807	0.13191	0.277939	Fig1ABEF
chr1	155432870	155512870	0.01605	0.16502	0.400234	0.0449146	0.407374	0.182606	0.1968	0.363393	0.298863	0.174088	0.356606	Fig1ABEF
chr1	155512870	155592870	0.01833	0.361323	0.21945	0.134102	0.295094	0.481061	0.496685	0.271363	0.234562	0.439561	0.246716	Fig1ABEF
chr1	155592870	155672870	0.0186	0.13491	0.332737	0.0410648	0.325002	0.146579	0.172661	0.304444	0.255392	0.115783	0.30763	Fig1ABEF
chr1	155672870	155752870	0.02341	0.139993	0.319848	0.0468395	0.342324	0.157881	0.198503	0.311906	0.296146	0.190628	0.289264	Fig1ABEF
chr1	155752870	155832870	0.02857	0.445788	0.436527	0.245747	0.405754	0.447507	0.497821	0.382545	0.373729	0.463544	0.357524	Fig1ABEF
chr1	155832870	155912870	0.02609	0.148987	0.297462	0.0410648	0.301325	0.165652	0.219518	0.312155	0.282863	0.151345	0.292631	Fig1ABEF
chr1	155912870	155992870	0.02896	0.121614	0.246924	0.0731466	0.218081	0.10808	0.169821	0.252958	0.21011	0.131496	0.236921	Fig1ABEF
chr1	155992870	156072870	0.03659	0.0625667	0.135333	0.0384982	0.127484	0.069934	0.11984	0.15073	0.122866	0.0711237	0.115094	Fig1ABEF
chr1	156229870	156309869	0.0312	0.154464	0.260156	0.0641645	0.279147	0.167773	0.224917	0.294996	0.229131	0.179879	0.292941	Fig1ABEF
chr1	156309869	156389869	0.01907	0.459083	0.402269	0.209174	0.413107	0.457397	0.450964	0.423834	0.452219	0.458996	0.410786	Fig1ABEF
chr1	156389869	156469869	0.03147	0.402382	0.199439	0.065447	0.2688	0.370862	0.422565	0.270866	0.273807	0.578913	0.263552	Fig1ABEF
chr1	156469869	156549869	0.03049	0.565447	0.189603	0.0763548	0.294471	0.525918	0.546098	0.297231	0.243618	0.527225	0.268143	Fig1ABEF
chr1	156549869	156629869	0.03692	0.193957	0.142117	0.0506893	0.23291	0.261723	0.227186	0.210425	0.129809	0.121985	0.176007	Fig1ABEF
chr1	156629869	156709869	0.03674	0.0778174	0.113626	0.0429897	0.151036	0.112318	0.149943	0.15272	0.119545	0.112475	0.137439	Fig1ABEF
chr1	156709869	156789869	0.02293	0.312443	0.245228	0.0526143	0.290109	0.293158	0.331123	0.299967	0.23577	0.284495	0.274878	Fig1ABEF
chr1	156789869	156869869	0.01795	0.203733	0.308994	0.0641637	0.329613	0.200266	0.225766	0.357424	0.291014	0.167471	0.284673	Fig1ABEF
chr1	156869869	156949869	0.02066	0.363278	0.207579	0.107795	0.249858	0.352143	0.392463	0.278079	0.231241	0.297313	0.214576	Fig1ABEF
chr1	156949869	157029869	0.02733	0.102453	0.338503	0.0519726	0.399399	0.204857	0.200775	0.362896	0.285882	0.145142	0.335791	Fig1ABEF
chr1	157029869	157109869	0.01733	0.324565	0.318152	0.0821296	0.397779	0.346491	0.35441	0.356429	0.321202	0.310546	0.316507	Fig1ABEF
chr1	157109869	157189869	0.00138	0.117704	0.40193	0.0494061	0.384196	0.127153	0.158462	0.386276	0.331768	0.100069	0.400378	Fig1ABEF
chr1	157189869	157269869	-0.00223	0.184963	0.312047	0.0962456	0.30793	0.175188	0.233433	0.295241	0.256901	0.188147	0.286509	Fig1ABEF
chr1	157269869	157349869	0.00223	0.129435	0.203509	0.044273	0.187798	0.131038	0.15193	0.202963	0.144299	0.0942802	0.175395	Fig1ABEF
chr1	157349869	157429869	0.01083	0.219375	0.268293	0.0943207	0.272289	0.227462	0.206455	0.278825	0.236675	0.158374	0.282224	Fig1ABEF
chr1	157429869	157509869	0.00034	0.260434	0.358515	0.0686552	0.410116	0.311171	0.362929	0.384535	0.338711	0.314681	0.347729	Fig1ABEF
chr1	157509869	157589869	-0.01112	0.210772	0.506398	0.103304	0.503828	0.241943	0.413194	0.501935	0.507765	0.454447	0.436192	Fig1ABEF
chr1	157589869	157669869	-0.02193	0.538856	0.567451	0.695535	0.568879	0.490598	0.408082	0.537006	0.611008	0.458996	0.502616	Fig1ABEF
chr1	157669869	157749869	-0.02105	0.229933	0.579661	0.257297	0.595796	0.339427	0.243089	0.523575	0.6418	0.234873	0.515166	Fig1ABEF
chr1	157749869	157829869	-0.01968	0.141557	0.494527	0.368941	0.518907	0.268787	0.144547	0.472088	0.545198	0.112061	0.470475	Fig1ABEF
chr1	157829869	157909869	-0.02345	0.382048	0.516234	0.911767	0.53087	0.480355	0.315504	0.470844	0.585046	0.362648	0.465578	Fig1ABEF
chr1	157909869	157989869	-0.02205	0.073907	0.489439	0.5409	0.530621	0.14234	0.0979738	0.461392	0.525576	0.0831154	0.455476	Fig1ABEF
chr1	157989869	158069869	-0.0201	0.210772	0.461626	0.499835	0.456474	0.222517	0.156474	0.443484	0.475162	0.151758	0.424866	Fig1ABEF
chr1	158069869	158149869	-0.02114	0.104799	0.463322	0.630729	0.518035	0.186138	0.108481	0.476565	0.495388	0.0847695	0.478128	Fig1ABEF
chr1	158149869	158229869	-0.01664	0.166584	0.495205	0.333651	0.50495	0.20627	0.212135	0.469103	0.502331	0.198898	0.443539	Fig1ABEF
chr1	158229869	158309869	-0.01866	0.0793816	0.485708	0.132819	0.508315	0.150111	0.0965539	0.476068	0.481803	0.0980018	0.450273	Fig1ABEF
chr1	158309869	158389869	-0.01742	0.216246	0.409731	0.156559	0.438529	0.292805	0.289946	0.421596	0.416898	0.283254	0.401603	Fig1ABEF
chr1	158389869	158469869	-0.02303	0.0539638	0.490117	0.358675	0.509311	0.122914	0.0922942	0.517605	0.550632	0.0711237	0.479046	Fig1ABEF
chr1	158469869	158549869	-0.02052	0.0269819	0.476889	0.532559	0.518782	0.12468	0.079799	0.511885	0.572971	0.0545833	0.485168	Fig1ABEF
chr1	158549869	158629869	-0.01966	0.221721	0.469427	0.530634	0.488376	0.254306	0.165278	0.489001	0.5295	0.160442	0.406194	Fig1ABEF
chr1	158629869	158709869	-0.01749	0.140775	0.496901	0.261146	0.474543	0.228875	0.183168	0.435525	0.440747	0.161682	0.446293	Fig1ABEF
chr1	158709869	158789869	-0.01896	0.0527907	0.492831	0.568491	0.471677	0.113378	0.0931461	0.462139	0.511991	0.0636805	0.464659	Fig1ABEF
chr1	158789869	158869869	-0.01879	0.448525	0.450433	0.943848	0.476163	0.504726	0.346742	0.432291	0.489652	0.462717	0.420581	Fig1ABEF
chr1	158869869	158949869	-0.01677	0.241664	0.504702	0.358675	0.535232	0.354968	0.259276	0.480296	0.504142	0.222468	0.50231	Fig1ABEF
chr1	158949869	159029869	-0.01901	0.385177	0.497919	0.533201	0.511928	0.356734	0.245077	0.48527	0.532217	0.209649	0.48027	Fig1ABEF
chr1	159029869	159109869	-0.02433	0.118095	0.506059	0.565282	0.484513	0.209096	0.104505	0.492981	0.537953	0.0785668	0.486086	Fig1ABEF
chr1	159109869	159189869	-0.0208	0.342162	0.454503	0.621746	0.463701	0.409361	0.365485	0.438012	0.480294	0.377534	0.440478	Fig1ABEF
chr1	159189869	159269869	-0.00808	0.212336	0.284234	0.255372	0.276526	0.235233	0.257572	0.256688	0.278033	0.244384	0.265082	Fig1ABEF
chr1	159269869	159349869	-0.00236	0.0899397	0.172983	0.058389	0.180321	0.107373	0.112741	0.180329	0.151545	0.0682291	0.194067	Fig1ABEF
chr1	159349869	159429869	-0.00367	0.413332	0.50572	0.224573	0.485759	0.495543	0.398995	0.542229	0.533123	0.432531	0.468333	Fig1ABEF
chr1	159429869	159509869	-0.01462	0.188482	0.517252	0.173242	0.518035	0.281149	0.234001	0.506412	0.565122	0.246038	0.476903	Fig1ABEF
chr1	159509869	159589869	-0.01513	0.122787	0.518948	0.126403	0.513548	0.160001	0.148523	0.518103	0.533727	0.12612	0.44813	Fig1ABEF
chr1	159589869	159669869	-0.01688	0.0676503	0.530141	0.199549	0.530995	0.120442	0.117569	0.523824	0.59048	0.0669886	0.512411	Fig1ABEF
chr1	159669869	159749869	-0.01894	0.384394	0.444328	0.482511	0.522646	0.386403	0.266659	0.501189	0.549424	0.292351	0.475067	Fig1ABEF
chr1	159749869	159829869	-0.01279	0.159545	0.424655	0.131536	0.487379	0.225343	0.201911	0.440251	0.456445	0.197658	0.438029	Fig1ABEF
chr1	159829869	159909869	-0.01686	0.122005	0.481977	0.272696	0.50819	0.19638	0.132052	0.500692	0.516217	0.0951072	0.500779	Fig1ABEF
chr1	159909869	159989869	-0.01841	0.366015	0.483334	0.9015	0.492613	0.424196	0.421713	0.494473	0.497199	0.398623	0.493127	Fig1ABEF
chr1	159989869	160069869	-0.01939	0.10519	0.510129	0.189283	0.511305	0.146226	0.156474	0.48925	0.517727	0.0955207	0.47323	Fig1ABEF
chr1	160069869	160149869	-0.01485	0.083683	0.476211	0.0879043	0.494607	0.121148	0.11984	0.513874	0.511689	0.0785668	0.509656	Fig1ABEF
chr1	160149869	160229869	0.00316	0.249485	0.299837	0.0699385	0.324628	0.233113	0.140571	0.316135	0.310636	0.286149	0.355688	Fig1ABEF
chr1	160229869	160309869	0.00232	0.0997157	0.298819	0.0397815	0.258207	0.102429	0.141139	0.274846	0.220977	0.0810479	0.280387	Fig1ABEF
chr1	160309869	160389869	-0.00395	0.118877	0.343252	0.10587	0.316404	0.11797	0.144831	0.326084	0.284976	0.115369	0.366095	Fig1ABEF
chr1	160389869	160469869	-0.00164	0.260043	0.306959	0.204682	0.275405	0.221458	0.219518	0.294744	0.261731	0.216679	0.324466	Fig1ABEF
chr1	160469869	160549869	-0.00787	0.0997157	0.334772	0.086621	0.280888	0.0939518	0.128928	0.300713	0.26626	0.0971748	0.312834	Fig1ABEF
chr1	160549869	160629869	-0.0003	0.167366	0.292714	0.0911125	0.25908	0.151877	0.101666	0.260668	0.261429	0.177809	0.288652	Fig1ABEF
chr1	160629869	160709869	-0.00272	0.347245	0.338842	0.168751	0.303568	0.265255	0.25672	0.297729	0.296146	0.277465	0.307936	Fig1ABEF
chr1	160709869	160789869	0.00661	0.342162	0.212328	0.0846961	0.210728	0.220398	0.297045	0.222115	0.179921	0.231565	0.241513	Fig1ABEF
chr1	160789869	160869869	0.00756	0.379702	0.320866	0.268204	0.336342	0.355675	0.589263	0.329566	0.302485	0.374226	0.36334	Fig1ABEF
chr1	160869869	160949869	0.01462	0.104017	0.252012	0.0327235	0.226804	0.117616	0.233717	0.257435	0.2246	0.128188	0.240288	Fig1ABEF
chr1	160949869	161029869	0.02081	0.0817278	0.193334	0.0307986	0.199014	0.0921858	0.13404	0.237536	0.169356	0.0719507	0.183048	Fig1ABEF
chr1	161029869	161109869	0.02795	0.233061	0.109895	0.0461979	0.14169	0.266314	0.38082	0.162669	0.147318	0.264233	0.131623	Fig1ABEF
chr1	161109869	161189869	0.02635	0.537292	0.243872	0.0834128	0.279392	0.492717	0.530195	0.294495	0.252071	0.478017	0.316201	Fig1ABEF
chr1	161189869	161269869	0.00943	0.109101	0.287287	0.0455562	0.293848	0.121502	0.21611	0.299221	0.247543	0.131496	0.28253	Fig1ABEF
chr1	161269869	161349869	-0.00844	0.433275	0.464	0.0988121	0.482893	0.412187	0.499808	0.49124	0.488746	0.521436	0.422112	Fig1ABEF
chr1	161349869	161429869	-0.01657	0.1877	0.552866	0.171317	0.523642	0.285034	0.268363	0.516362	0.583235	0.207995	0.568121	Fig1ABEF
chr1	161429869	161509869	-0.01546	0.335514	0.532854	0.284887	0.516913	0.297396	0.269499	0.489996	0.565122	0.294419	0.492821	Fig1ABEF
chr1	161509869	161589869	-0.01763	0.620193	0.517252	0.922033	0.499467	0.60115	0.572792	0.459403	0.550632	0.714545	0.491902	Fig1ABEF
chr1	161589869	161669869	-0.01417	0.36015	0.470784	0.308628	0.508439	0.371569	0.236557	0.512133	0.571764	0.269608	0.523124	Fig1ABEF
chr1	161669869	161749869	-0.01008	0.29641	0.434492	0.146935	0.456723	0.299515	0.262115	0.464875	0.455539	0.236114	0.450885	Fig1ABEF
chr1	161749869	161829869	-0.00523	0.0950232	0.45179	0.0571057	0.417718	0.133864	0.158746	0.462387	0.452822	0.106685	0.464659	Fig1ABEF
chr1	161829869	161909869	0.0021	0.0711697	0.218772	0.0340068	0.186428	0.0695808	0.120124	0.201719	0.163922	0.0603724	0.179987	Fig1ABEF
chr1	161909869	161989869	-0.00357	0.292891	0.36055	0.130894	0.374475	0.350023	0.391327	0.359414	0.34173	0.310959	0.398542	Fig1ABEF
chr1	161989869	162069869	-0.01277	0.19122	0.453147	0.124478	0.463826	0.259604	0.247064	0.441743	0.434106	0.210476	0.458231	Fig1ABEF
chr1	162069869	162149869	-0.01783	0.234625	0.514878	0.168109	0.506445	0.305873	0.28739	0.525316	0.504142	0.284081	0.473842	Fig1ABEF
chr1	162149869	162229869	-0.01629	0.0621757	0.452468	0.153993	0.499716	0.121502	0.104221	0.477311	0.527991	0.0756723	0.523124	Fig1ABEF
chr1	162229869	162309869	-0.01599	0.234234	0.492153	0.279754	0.507941	0.253246	0.298749	0.518849	0.505954	0.298554	0.491596	Fig1ABEF
chr1	162309869	162389869	-0.01475	0.27764	0.442971	0.252163	0.466443	0.3419	0.333395	0.422342	0.444973	0.290284	0.451803	Fig1ABEF
chr1	162389869	162469869	-0.01663	0.112229	0.506737	0.161693	0.508813	0.17872	0.168401	0.501935	0.506255	0.136045	0.51486	Fig1ABEF
chr1	162469869	162549869	-0.00875	0.341771	0.388363	0.167467	0.398651	0.310818	0.361793	0.377571	0.414483	0.318402	0.361198	Fig1ABEF
chr1	162549869	162629869	0.00235	0.428191	0.263544	0.0911125	0.277025	0.363092	0.35299	0.285541	0.25509	0.390767	0.291713	Fig1ABEF
chr1	162629869	162709869	0.00776	0.0758622	0.227252	0.051331	0.217582	0.0854749	0.120692	0.219877	0.200449	0.0818749	0.234779	Fig1ABEF
chr1	162709869	162789869	-0.00703	0.293282	0.293053	0.243822	0.283879	0.31329	0.322036	0.284049	0.289806	0.331635	0.287734	Fig1ABEF
chr1	162789869	162869869	-0.01357	0.525952	0.494527	0.492136	0.501461	0.57466	0.650319	0.456667	0.457351	0.523917	0.456395	Fig1ABEF
chr1	162869869	162949869	-0.02316	0.11614	0.432796	0.173884	0.427064	0.137396	0.100814	0.395479	0.426861	0.0785668	0.442314	Fig1ABEF
chr1	162949869	163029869	-0.02136	0.553716	0.461626	1.24221	0.509685	0.600797	0.522527	0.486763	0.563613	0.57147	0.537511	Fig1ABEF
chr1	163029869	163109869	-0.01993	0.0868114	0.402269	0.228423	0.364506	0.13457	0.109617	0.387271	0.397578	0.0715372	0.388441	Fig1ABEF
chr1	163109869	163189869	-0.01131	0.170494	0.441614	0.127686	0.427936	0.198853	0.192824	0.437763	0.429276	0.183598	0.467414	Fig1ABEF
chr1	163189869	163269869	-0.02228	0.0825099	0.519626	0.264355	0.463078	0.12468	0.106493	0.477311	0.534029	0.0810479	0.501391	Fig1ABEF
chr1	163269869	163349869	-0.01283	0.136474	0.437883	0.124478	0.408496	0.141634	0.152498	0.388764	0.383088	0.116196	0.415683	Fig1ABEF
chr1	163349869	163429869	-0.01587	0.118486	0.379883	0.10972	0.358275	0.159294	0.130064	0.31713	0.35139	0.102964	0.34222	Fig1ABEF
chr1	163429869	163509869	-0.02185	0.58539	0.483334	1.02341	0.447003	0.597265	0.500944	0.430301	0.53584	0.575605	0.453334	Fig1ABEF
chr1	163509869	163589869	-0.01702	0.222112	0.496901	0.368941	0.461085	0.25148	0.19538	0.464129	0.526783	0.196004	0.510268	Fig1ABEF
chr1	163589869	163669869	-0.01928	0.228369	0.488761	0.24703	0.474169	0.176954	0.149091	0.451692	0.545198	0.188974	0.473842	Fig1ABEF
chr1	163669869	163749869	-0.01937	0.747282	0.524375	0.343276	0.516789	0.616338	0.675593	0.490991	0.579613	0.737288	0.509044	Fig1ABEF
chr1	163749869	163829869	-0.01221	0.858337	0.445006	0.629446	0.413481	0.768568	0.688089	0.398961	0.430785	0.706688	0.410174	Fig1ABEF
chr1	163829869	163909869	-0.01483	0.107146	0.237766	0.0436313	0.244873	0.124327	0.16471	0.22311	0.205883	0.131083	0.274878	Fig1ABEF
chr1	163909869	163989869	0.00271	0.14273	0.137708	0.0378566	0.130973	0.11797	0.153066	0.120385	0.109281	0.100069	0.142642	Fig1ABEF
chr1	163989869	164069869	0.00562	0.304231	0.366994	0.0603139	0.407001	0.316469	0.3209	0.381302	0.371314	0.26506	0.434049	Fig1ABEF
chr1	164069869	164149869	-0.00313	0.135692	0.399556	0.058389	0.445757	0.169184	0.166413	0.432789	0.4172	0.162096	0.460986	Fig1ABEF
chr1	164149869	164229869	0.00319	0.36015	0.469767	0.112287	0.486133	0.258544	0.324592	0.442738	0.468822	0.273743	0.50231	Fig1ABEF
chr1	164229869	164309869	0.02005	0.163065	0.167217	0.065447	0.213719	0.147285	0.199923	0.214156	0.186865	0.148036	0.243043	Fig1ABEF
chr1	164309869	164389869	0.0235	0.185745	0.195029	0.0609555	0.232412	0.249714	0.240817	0.215399	0.194412	0.223295	0.240594	Fig1ABEF
chr1	164389869	164469869	0.02528	0.162674	0.269649	0.0641637	0.300826	0.17095	0.170957	0.28778	0.213732	0.129842	0.314364	Fig1ABEF
chr1	164469869	164549869	0.03005	0.272947	0.526749	0.0757132	0.581216	0.340134	0.364633	0.542976	0.512293	0.372572	0.495882	Fig1ABEF
chr1	164549869	164629869	0.01229	0.231106	0.550492	0.111003	0.53598	0.288213	0.302157	0.51661	0.577198	0.28987	0.526798	Fig1ABEF
chr1	164629869	164709869	0.00509	0.629969	0.536246	0.382416	0.560529	0.586669	0.617661	0.572326	0.646027	0.663683	0.526798	Fig1ABEF
chr1	164709869	164789869	0.00326	0.69801	0.511486	0.411931	0.530247	0.743137	0.57762	0.498702	0.582028	0.753001	0.519145	Fig1ABEF
chr1	164789869	164869869	0.00244	0.157981	0.558971	0.136669	0.575733	0.25254	0.247632	0.568595	0.606782	0.255962	0.502922	Fig1ABEF
chr1	164869869	164949869	0.00385	0.316744	0.519287	0.238689	0.521399	0.357087	0.302725	0.482783	0.553953	0.293592	0.490678	Fig1ABEF
chr1	164949869	165029869	0.00734	0.71678	0.448398	0.479303	0.49012	0.678148	0.69888	0.435027	0.443766	0.785255	0.427009	Fig1ABEF
chr1	165029869	165109869	0.01162	0.353502	0.540316	0.123836	0.513798	0.392761	0.349866	0.474326	0.450105	0.354791	0.507513	Fig1ABEF
chr1	165109869	165189869	0.02819	0.505617	0.312386	0.0718634	0.388557	0.412893	0.37372	0.382794	0.34656	0.390767	0.394563	Fig1ABEF
chr1	165189869	165269869	0.02378	0.599859	0.246246	0.198908	0.309674	0.594792	0.687237	0.307927	0.272599	0.654586	0.304263	Fig1ABEF
chr1	165269869	165349869	0.02053	0.114966	0.351392	0.0750716	0.322385	0.156469	0.188564	0.31514	0.26958	0.16499	0.322017	Fig1ABEF
chr1	165349869	165429869	0.02332	0.474725	0.268293	0.246389	0.301325	0.494836	0.491005	0.283551	0.246637	0.456101	0.311303	Fig1ABEF
chr1	165429869	165509869	0.02798	0.410203	0.34834	0.145652	0.351546	0.294571	0.352422	0.352947	0.339013	0.255135	0.371911	Fig1ABEF
chr1	165509869	165589869	0.02536	0.353111	0.424995	0.130894	0.438778	0.419957	0.431937	0.450697	0.403616	0.306824	0.457925	Fig1ABEF
chr1	165589869	165669869	0.03984	0.164238	0.203848	0.0635221	0.243752	0.194261	0.232865	0.234552	0.173582	0.189801	0.218861	Fig1ABEF
chr1	165669869	165749869	0.02734	0.0903307	0.312386	0.0455562	0.325999	0.110199	0.12836	0.351703	0.265958	0.0698831	0.307936	Fig1ABEF
chr1	165749869	165829869	0.02821	0.212727	0.288304	0.0429897	0.306559	0.216513	0.298465	0.35419	0.313957	0.261338	0.321711	Fig1ABEF
chr1	165829869	165909869	0.03557	0.130217	0.204187	0.0423481	0.202753	0.115497	0.146535	0.225597	0.161809	0.114129	0.209066	Fig1ABEF
chr1	165909869	165989869	0.03063	0.154462	0.180445	0.0558224	0.178577	0.151877	0.232013	0.204704	0.155469	0.147209	0.167437	Fig1ABEF
chr1	165989869	166069869	0.02771	0.312052	0.270667	0.0577474	0.342698	0.322827	0.382524	0.346728	0.291618	0.380842	0.324772	Fig1ABEF
chr1	166069869	166149869	0.03059	0.76175	0.19469	0.230989	0.443887	0.953999	0.978034	0.382048	0.340522	0.740182	0.385686	Fig1ABEF
chr1	166149869	166229869	0.00953	0.629969	0.311369	0.269488	0.47392	0.563357	0.753972	0.417119	0.447087	0.604965	0.430682	Fig1ABEF
chr1	166229869	166309869	0.01713	0.223285	0.394468	0.0885459	0.434292	0.27903	0.336235	0.478804	0.415691	0.341559	0.42456	Fig1ABEF
chr1	166309869	166389869	0.00463	0.671028	0.27372	0.392682	0.386563	0.570421	0.789186	0.348718	0.358635	0.788976	0.37436	Fig1ABEF
[truncated: 28,353 more rows]

## Sheet: Fig1CDIJ
	A	B	Fig1C
Domain	46.2391	85.7381	Fig1C
Non domain	53.7609	14.2619	Fig1C
	A	B	Fig1D
Setdb1 KO / WT	0.851752	1.09299	Fig1D
Suv39h1/2 DKO / WT	1.33963	0.953289	Fig1D
	Setdb1 KO	Suv39h1/2 DKO	Fig1I
Loss	24994	1870	Fig1I
Conserve	29212	50868	Fig1I
Loss (A comp)	18581	720	Fig1I
Conserve (A comp)	3952	20063	Fig1I
Loss (B comp)	6143	1083	Fig1I
Conserve (B comp)	23546	28887	Fig1I
	Rep1			Rep2			Rep3
% Input	Gapdh	Bcomp chr14	Bcomp chr1	Gapdh	Bcomp chr14	Bcomp chr1	Gapdh	Bcomp chr14	Bcomp chr1	Fig.1J
WT	2.378	15.2025	15.7281	4.95714	14.8262	15.2016	8.90292	60.2548	48.9152	Fig.1J
UNC	3.27592	9.94985	11.9137	0.558835	7.75082	7.83268	2.11091	26.723	26.3493	Fig.1J
Setdb1KO	0.561157	18.8052	15.971	0.642385	25.3098	48.1924	1.53715	23.8575	22.2261	Fig.1J
Setdb1KO+UNC	0.530212	18.5474	6.9064	0.689508	32.2925	5.05978	1.50544	16.8627	4.22261	Fig.1J
SuvDKO	1.71163	22.5979	19.5521	11.8518	26.0936	58.1231	1.77727	12.798	56.4348	Fig.1J
SUvDKO+UNC	0.303989	3.79099	2.64026	1.21681	13.0646	21.6094	0.570705	4.68763	5.20847	Fig.1J
TKO	4.98316	17.3763	98.9815	16.1569	37.2228	78.731	1.93516	10.3537	16.7257	Fig.1J
TKO+UNC	1.06524	3.09837	1.65757	0.0924449	2.35784	1.50269	0.362152	2.21952	1.13545	Fig.1J

## Sheet: Fig.2BDFG
Total length		Total Length	Number	Ave length	Fig.2B
Ctr	iMEF	2269552262	14262	159133	Fig.2B
Ctr	mES	1750808323	22323	78430.7	Fig.2B
UNC	iMEF	1588571131	29131	54532	Fig.2B
UNC	mES	734478016	52016	14120.2	Fig.2B
UNC	Domain	Non-domain	Fig2D
A	0.310121	0.689879	Fig2D
B	0.885366	0.114634	Fig2D
	Length	UNC	Setdb1 KO + UNC	Fig.2F
5638	A	348642000	136606000	Fig.2F
15093	B	1128942000	1136266000	Fig.2F
	Number	UNC	Setdb1 KO + UNC	Fig.2F
	A	23985	5638	Fig.2F
	B	18045	15093	Fig.2F
sample	% Input
Gapdh_WT	0.565796	Fig.2G
Gapdh_UNC	0.31154	Fig.2G
Gapdh_Setdb1KO	0.782087	Fig.2G
Gapdh_Setdb1KO_UNC	0.0747685	Fig.2G
Gapdh_SuvDKO	0.385438	Fig.2G
Gapdh_SuvDKO_UNC	0.461393	Fig.2G
Gapdh_TKO	1.45143	Fig.2G
Gapdh_TKO_UNC	0.089457	Fig.2G
Gapdh_WT	0.330161	Fig.2G
Gapdh_UNC	0.230506	Fig.2G
Gapdh_Setdb1KO	0.675741	Fig.2G
Gapdh_Setdb1KO_UNC	0.0875557	Fig.2G
Gapdh_SuvDKO	0.210907	Fig.2G
Gapdh_SuvDKO_UNC	0.428955	Fig.2G
Gapdh_TKO	0.646705	Fig.2G
Gapdh_TKO_UNC	0.133022	Fig.2G
Gapdh_WT	0.17297	Fig.2G
Gapdh_UNC	0.686484	Fig.2G
Gapdh_Setdb1KO	0.545179	Fig.2G
Gapdh_Setdb1KO_UNC	0.0885605	Fig.2G
Gapdh_SuvDKO	0.367931	Fig.2G
Gapdh_SuvDKO_UNC	0.340675	Fig.2G
Gapdh_TKO	0.319794	Fig.2G
Gapdh_TKO_UNC	0.156617	Fig.2G
Bcomp1_WT	13.1291	Fig.2G
Bcomp1_UNC	17.9926	Fig.2G
Bcomp1_Setdb1KO	9.73623	Fig.2G
Bcomp1_Setdb1KO_UNC	73.2108	Fig.2G
Bcomp1_SuvDKO	2.71281	Fig.2G
Bcomp1_SuvDKO_UNC	0.756211	Fig.2G
Bcomp1_TKO	2.50281	Fig.2G
Bcomp1_TKO_UNC	0.124848	Fig.2G
Bcomp1_WT	13.6355	Fig.2G
Bcomp1_UNC	23.6804	Fig.2G
Bcomp1_Setdb1KO	8.5303	Fig.2G
Bcomp1_Setdb1KO_UNC	12.24	Fig.2G
Bcomp1_SuvDKO	1.55016	Fig.2G
Bcomp1_SuvDKO_UNC	0.514829	Fig.2G
Bcomp1_TKO	1.20888	Fig.2G
Bcomp1_TKO_UNC	0.108468	Fig.2G
Bcomp1_WT	19.8399	Fig.2G
Bcomp1_UNC	23.2838	Fig.2G
Bcomp1_Setdb1KO	14.6171	Fig.2G
Bcomp1_Setdb1KO_UNC	13.6086	Fig.2G
Bcomp1_SuvDKO	3.51459	Fig.2G
Bcomp1_SuvDKO_UNC	1.5599	Fig.2G
Bcomp1_TKO	1.17292	Fig.2G
Bcomp1_TKO_UNC	0.440368	Fig.2G
Bcomp2_WT	43.1701	Fig.2G
Bcomp2_UNC	20.5236	Fig.2G
Bcomp2_Setdb1KO	12.067	Fig.2G
Bcomp2_Setdb1KO_UNC	19.136	Fig.2G
Bcomp2_SuvDKO	8.44888	Fig.2G
Bcomp2_SuvDKO_UNC	2.91451	Fig.2G
Bcomp2_TKO	12.641	Fig.2G
Bcomp2_TKO_UNC	0.128914	Fig.2G
Bcomp2_WT	17.1762	Fig.2G
Bcomp2_UNC	35.3097	Fig.2G
Bcomp2_Setdb1KO	16.6033	Fig.2G
Bcomp2_Setdb1KO_UNC	32.0127	Fig.2G
Bcomp2_SuvDKO	13.9918	Fig.2G
Bcomp2_SuvDKO_UNC	2.26438	Fig.2G
Bcomp2_TKO	5.18705	Fig.2G
Bcomp2_TKO_UNC	0.603839	Fig.2G
Bcomp2_WT	28.6235	Fig.2G
Bcomp2_UNC	24.6235	Fig.2G
Bcomp2_Setdb1KO	14.2216	Fig.2G
Bcomp2_Setdb1KO_UNC	23.0081	Fig.2G
Bcomp2_SuvDKO	11.2797	Fig.2G
Bcomp2_SuvDKO_UNC	2.34368	Fig.2G
Bcomp2_TKO	12.0082	Fig.2G
Bcomp2_TKO_UNC	0.310323	Fig.2G

## Sheet: Fig.2CE
chr	start	end	comp	Setdb1KO-MEF-Ctr	Setdb1KO-MEF-UNC	WT-MEF-Ctr	WT-MEF-UNC
chr1	3000000	3100000	0.00551803	0.255052	0.529028	0.428902	0.529762	Fig.2CE
chr1	3100000	3200000	0.00406124	0.242434	0.51941	0.443861	0.411123	Fig.2CE
chr1	3200000	3300000	0.000581388	0.232683	0.540784	0.496094	0.333185	Fig.2CE
chr1	3300000	3400000	0.00157894	0.249699	0.528316	0.522824	0.32734	Fig.2CE
chr1	3400000	3500000	0.00289543	0.250081	0.536866	0.544158	0.20935	Fig.2CE
chr1	3500000	3600000	0.00154708	0.245493	0.511572	0.496339	0.234897	Fig.2CE
chr1	3600000	3700000	0.000416328	0.234786	0.521903	0.539989	0.428443	Fig.2CE
chr1	3700000	3800000	-0.00169928	0.24186	0.535441	0.522088	0.604453	Fig.2CE
chr1	3800000	3900000	-2.66054e-06	0.233639	0.494828	0.502225	0.617226	Fig.2CE
chr1	3900000	4000000	-0.00396034	0.210504	0.473454	0.515712	0.437103	Fig.2CE
chr1	4000000	4100000	-0.00379376	0.249317	0.499816	0.476476	0.522401	Fig.2CE
chr1	4100000	4200000	0.00158757	0.215475	0.506228	0.475004	0.704257	Fig.2CE
chr1	4200000	4300000	0.0045563	0.231153	0.466329	0.447539	0.681958	Fig.2CE
chr1	4300000	4400000	-0.000637394	0.236507	0.467754	0.4701	0.619175	Fig.2CE
chr1	4400000	4500000	0.00123298	0.247596	0.484854	0.437975	0.580639	Fig.2CE
chr1	4500000	4600000	0.00170135	0.261935	0.491266	0.417131	0.500103	Fig.2CE
chr1	4600000	4700000	0.00507187	0.262891	0.531878	0.455386	0.466546	Fig.2CE
chr1	4700000	4800000	0.0116131	0.326177	0.528316	0.406586	0.396185	Fig.2CE
chr1	4800000	4900000	0.0223602	0.295968	0.0498747	0.380347	0.189216	Fig.2CE
chr1	4900000	5000000	0.0104461	0.416994	0.736365	0.481871	0.510711	Fig.2CE
chr1	5000000	5100000	0.00610477	0.396536	0.562872	0.456858	0.364144	Fig.2CE
chr1	5100000	5200000	0.00828549	0.383152	0.333092	0.428657	0.33968	Fig.2CE
chr1	5200000	5300000	0.00211405	0.306101	0.682927	0.421545	0.613113	Fig.2CE
chr1	5300000	5400000	-0.00194179	0.273216	0.579259	0.402172	0.746906	Fig.2CE
chr1	5400000	5500000	-0.00827546	0.259259	0.540784	0.413943	0.8387	Fig.2CE
chr1	5500000	5600000	-0.00562089	0.271304	0.542922	0.435278	0.75968	Fig.2CE
chr1	5600000	5700000	-0.00512435	0.275128	0.576765	0.485059	0.761195	Fig.2CE
chr1	5700000	5800000	-0.0124144	0.273216	0.62949	0.44337	0.775484	Fig.2CE
chr1	5800000	5900000	-0.0042642	0.330383	0.759877	0.426204	0.778731	Fig.2CE
chr1	5900000	6000000	-0.00379652	0.39405	0.817945	0.442634	0.584968	Fig.2CE
chr1	6000000	6100000	-0.00296701	0.449688	0.888482	0.495358	0.623937	Fig.2CE
chr1	6100000	6200000	0.00967954	0.486779	0.437116	0.472307	0.535608	Fig.2CE
chr1	6200000	6300000	0.018941	0.434775	0.041681	0.402662	0.249402	Fig.2CE
chr1	6300000	6400000	0.0214453	0.591362	0.116493	0.464705	0.378649	Fig.2CE
chr1	6400000	6500000	0.00382337	0.442805	0.201993	0.392853	0.408092	Fig.2CE
chr1	6500000	6600000	-0.00599373	0.474734	0.795858	0.4598	0.725906	Fig.2CE
chr1	6600000	6700000	0.00541496	0.401316	0.829702	0.462498	0.716814	Fig.2CE
chr1	6700000	6800000	-0.00130715	0.344914	0.837183	0.415414	0.632381	Fig.2CE
chr1	6800000	6900000	-0.00570807	0.332295	0.762371	0.431844	0.609865	Fig.2CE
chr1	6900000	7000000	-0.00561542	0.351032	0.779827	0.430128	0.667236	Fig.2CE
chr1	7000000	7100000	0.00879646	0.418905	0.593153	0.416886	0.487546	Fig.2CE
chr1	7100000	7200000	0.0170311	0.386594	0.317773	0.444106	0.297247	Fig.2CE
chr1	7200000	7300000	-0.000383204	0.350649	0.761658	0.406831	0.626968	Fig.2CE
chr1	7300000	7400000	0.00588175	0.378755	0.62379	0.409284	0.601206	Fig.2CE
chr1	7400000	7500000	-0.000317591	0.341854	0.71214	0.490208	0.677845	Fig.2CE
chr1	7500000	7600000	-0.00654339	0.239375	0.541497	0.447784	0.764009	Fig.2CE
chr1	7600000	7700000	0.00118338	0.25467	0.480222	0.338903	0.694082	Fig.2CE
chr1	7700000	7800000	-0.00796389	0.260215	0.475591	0.383044	0.720927	Fig.2CE
chr1	7800000	7900000	-0.0138237	0.249699	0.46811	0.41051	0.826576	Fig.2CE
chr1	7900000	8000000	-0.00817227	0.266524	0.46811	0.354598	0.698412	Fig.2CE
chr1	8000000	8100000	-0.00733891	0.249317	0.509078	0.365878	0.781979	Fig.2CE
chr1	8100000	8200000	-0.0105087	0.262318	0.544347	0.351655	0.680443	Fig.2CE
chr1	8200000	8300000	-0.0130666	0.264803	0.557528	0.396041	0.629783	Fig.2CE
chr1	8300000	8400000	-0.00699926	0.242434	0.494116	0.486775	0.761628	Fig.2CE
chr1	8400000	8500000	-0.0121571	0.233256	0.518697	0.477211	0.657061	Fig.2CE
chr1	8500000	8600000	-0.0102069	0.24989	0.496966	0.457348	0.654247	Fig.2CE
chr1	8600000	8700000	-0.0115414	0.260406	0.509435	0.403643	0.659876	Fig.2CE
chr1	8700000	8800000	-0.00324344	0.235168	0.463479	0.349448	0.572628	Fig.2CE
chr1	8800000	8900000	-0.0137163	0.218343	0.460629	0.411245	0.613762	Fig.2CE
chr1	8900000	9000000	-0.00813756	0.22427	0.436048	0.465686	0.501185	Fig.2CE
chr1	9000000	9100000	-0.0217312	0.239566	0.475591	0.455386	0.616144	Fig.2CE
chr1	9100000	9200000	-0.0157575	0.231727	0.490553	0.472307	0.583453	Fig.2CE
chr1	9200000	9300000	-0.00872428	0.248552	0.528316	0.471571	0.486463	Fig.2CE
chr1	9300000	9400000	-0.00526939	0.2562	0.561091	0.502715	0.609216	Fig.2CE
chr1	9400000	9500000	-0.00408246	0.379711	0.784814	0.533368	0.602721	Fig.2CE
chr1	9500000	9600000	0.0161463	0.420626	0.323473	0.433316	0.251783	Fig.2CE
chr1	9600000	9700000	0.0129984	0.407816	0.206624	0.464705	0.0900618	Fig.2CE
chr1	9700000	9800000	0.0221324	0.337648	0.0641246	0.40487	0.133577	Fig.2CE
chr1	9800000	9900000	0.0106607	0.385255	0.0951182	0.412472	0.164319	Fig.2CE
chr1	9900000	10000000	0.0196261	0.332868	0.0580684	0.439446	0.189866	Fig.2CE
chr1	10000000	10100000	0.0201882	0.218726	0.0309936	0.287651	0.0926597	Fig.2CE
chr1	10100000	10200000	0.0188316	0.253905	0.0345561	0.36269	0.206103	Fig.2CE
chr1	10200000	10300000	0.00793939	0.412214	0.20413	0.5086	0.227103	Fig.2CE
chr1	10300000	10400000	0.00011978	0.451408	0.710002	0.52454	0.512659	Fig.2CE
chr1	10400000	10500000	0.000271184	0.461542	0.73209	0.504922	0.602072	Fig.2CE
chr1	10500000	10600000	0.00563909	0.521959	0.488416	0.582169	0.461567	Fig.2CE
chr1	10600000	10700000	0.00695333	0.497677	0.457422	0.526747	0.409608	Fig.2CE
chr1	10700000	10800000	0.00716223	0.473587	0.432841	0.503696	0.340113	Fig.2CE
chr1	10800000	10900000	7.09227e-05	0.518517	0.383679	0.510317	0.378216	Fig.2CE
chr1	10900000	11000000	0.00554269	0.544902	0.227642	0.415659	0.372371	Fig.2CE
chr1	11000000	11100000	0.00454402	0.464027	0.366579	0.492661	0.224072	Fig.2CE
chr1	11100000	11200000	0.0102748	0.426744	0.550047	0.47059	0.131412	Fig.2CE
chr1	11200000	11300000	-0.000166161	0.423877	0.729596	0.525766	0.200474	Fig.2CE
chr1	11300000	11400000	-0.00148605	0.334971	0.731733	0.581188	0.46135	Fig.2CE
chr1	11400000	11500000	-0.00643108	0.319485	0.653003	0.511788	0.512876	Fig.2CE
chr1	11500000	11600000	-0.00777506	0.272451	0.604909	0.49781	0.368474	Fig.2CE
chr1	11600000	11700000	-0.00913117	0.300939	0.627709	0.459065	0.455721	Fig.2CE
chr1	11700000	11800000	-0.0119395	0.268245	0.563941	0.45416	0.435587	Fig.2CE
chr1	11800000	11900000	-0.00788797	0.292909	0.576409	0.506148	0.528247	Fig.2CE
chr1	11900000	12000000	-0.00908913	0.260788	0.562872	0.499527	0.40203	Fig.2CE
chr1	12000000	12100000	-0.00995423	0.259832	0.549691	0.53533	0.387742	Fig.2CE
chr1	12100000	12200000	-0.00644009	0.292718	0.582109	0.523559	0.366958	Fig.2CE
chr1	12200000	12300000	-0.00275772	0.307057	0.67509	0.51939	0.419783	Fig.2CE
chr1	12300000	12400000	-0.002661	0.376269	0.771277	0.52454	0.479969	Fig.2CE
chr1	12400000	12500000	0.00965044	0.397109	0.738502	0.47574	0.271701	Fig.2CE
chr1	12500000	12600000	0.00929456	0.404184	0.531522	0.477947	0.358082	Fig.2CE
chr1	12600000	12700000	0.0141744	0.444525	0.322404	0.452198	0.333402	Fig.2CE
chr1	12700000	12800000	0.0138877	0.376269	0.579259	0.459065	0.146134	Fig.2CE
chr1	12800000	12900000	-0.00194242	0.271113	0.58959	0.376668	0.179907	Fig.2CE
chr1	12900000	13000000	0.00441819	0.314514	0.618447	0.442389	0.329938	Fig.2CE
chr1	13000000	13100000	-0.000977296	0.330765	0.677227	0.375197	0.350721	Fig.2CE
chr1	13100000	13200000	0.0145172	0.265377	0.211255	0.289613	0.145917	Fig.2CE
chr1	13200000	13300000	0.0190458	0.345678	0.0797996	0.380837	0.156309	Fig.2CE
chr1	13300000	13400000	0.0151511	0.293291	0.0637684	0.366859	0.164536	Fig.2CE
chr1	13400000	13500000	0.00256369	0.464792	0.47666	0.436749	0.411773	Fig.2CE
chr1	13500000	13600000	0.00970919	0.371681	0.270748	0.352391	0.380598	Fig.2CE
chr1	13600000	13700000	0.0177814	0.399786	0.0983244	0.409529	0.343793	Fig.2CE
chr1	13700000	13800000	0.00314588	0.42445	0.538291	0.453424	0.538855	Fig.2CE
chr1	13800000	13900000	0.00250657	0.418714	0.557172	0.407322	0.506164	Fig.2CE
chr1	13900000	14000000	0.00556903	0.455041	0.619515	0.499772	0.549463	Fig.2CE
chr1	14000000	14100000	0.00672371	0.457909	0.622009	0.475495	0.462865	Fig.2CE
chr1	14100000	14200000	0.00552701	0.45332	0.216243	0.450727	0.311536	Fig.2CE
chr1	14200000	14300000	0.0219311	0.500163	0.103668	0.534594	0.163453	Fig.2CE
chr1	14300000	14400000	0.016061	0.4277	0.256142	0.426449	0.293134	Fig.2CE
chr1	14400000	14500000	0.00637213	0.481426	0.330242	0.527973	0.333185	Fig.2CE
chr1	14500000	14600000	0.00625269	0.441849	0.448872	0.514486	0.31435	Fig.2CE
chr1	14600000	14700000	0.009898	0.404375	0.758808	0.44852	0.442082	Fig.2CE
chr1	14700000	14800000	9.32295e-06	0.356768	0.676159	0.398003	0.54903	Fig.2CE
chr1	14800000	14900000	-0.00364374	0.276466	0.620584	0.401682	0.604236	Fig.2CE
chr1	14900000	15000000	-0.0162489	0.276849	0.584959	0.432335	0.697762	Fig.2CE
chr1	15000000	15100000	-0.0128493	0.28507	0.571422	0.42179	0.705123	Fig.2CE
chr1	15100000	15200000	-0.0125508	0.224653	0.471672	0.413452	0.735649	Fig.2CE
chr1	15200000	15300000	-0.0109335	0.257347	0.480222	0.421545	0.730669	Fig.2CE
chr1	15300000	15400000	-0.0103103	0.237463	0.467754	0.449256	0.690185	Fig.2CE
chr1	15400000	15500000	-0.0131908	0.226565	0.455641	0.403643	0.739979	Fig.2CE
chr1	15500000	15600000	-0.00415855	0.239948	0.47951	0.417867	0.668752	Fig.2CE
chr1	15600000	15700000	-0.00539078	0.259832	0.564297	0.439937	0.507896	Fig.2CE
chr1	15700000	15800000	0.00278483	0.363268	0.678652	0.475495	0.460051	Fig.2CE
chr1	15800000	15900000	0.0181442	0.392138	0.282505	0.406586	0.260876	Fig.2CE
chr1	15900000	16000000	0.0127565	0.367666	0.73779	0.430864	0.428226	Fig.2CE
chr1	16000000	16100000	0.0128434	0.385829	0.539716	0.412962	0.38536	Fig.2CE
chr1	16100000	16200000	0.0170835	0.409728	0.117562	0.417621	0.189433	Fig.2CE
chr1	16200000	16300000	0.0142472	0.460968	0.102243	0.491925	0.174495	Fig.2CE
chr1	16300000	16400000	0.0146075	0.461733	0.230492	0.465195	0.34033	Fig.2CE
chr1	16400000	16500000	0.015415	0.547579	0.296755	0.400701	0.386226	Fig.2CE
chr1	16500000	16600000	0.0189865	0.492324	0.117562	0.441654	0.286639	Fig.2CE
chr1	16600000	16700000	0.0294923	0.478749	0.050231	0.417867	0.179474	Fig.2CE
chr1	16700000	16800000	0.0115507	0.595377	0.280367	0.408548	0.494474	Fig.2CE
chr1	16800000	16900000	-0.00415293	0.614688	0.815808	0.465195	0.598824	Fig.2CE
chr1	16900000	17000000	0.000539078	0.46288	0.750971	0.522088	0.358948	Fig.2CE
chr1	17000000	17100000	0.00124113	0.367474	0.549691	0.51375	0.237711	Fig.2CE
chr1	17100000	17200000	-0.00526035	0.375505	0.66084	0.494132	0.340763	Fig.2CE
chr1	17200000	17300000	-0.0149381	0.320441	0.681859	0.440182	0.698195	Fig.2CE
chr1	17300000	17400000	-0.00958072	0.340898	0.671527	0.414188	0.70902	Fig.2CE
chr1	17400000	17500000	-0.00900495	0.359635	0.591728	0.425223	0.745391	Fig.2CE
chr1	17500000	17600000	-0.0090821	0.334207	0.667609	0.418602	0.782412	Fig.2CE
chr1	17600000	17700000	-0.01472	0.339178	0.657634	0.424733	0.565267	Fig.2CE
chr1	17700000	17800000	-0.0160756	0.247214	0.547197	0.422526	0.670917	Fig.2CE
chr1	17800000	17900000	-0.0132955	0.223314	0.459916	0.426449	0.788257	Fig.2CE
chr1	17900000	18000000	-0.0112364	0.261553	0.509435	0.379611	0.679577	Fig.2CE
chr1	18000000	18100000	-0.0119271	0.258112	0.489485	0.397758	0.718113	Fig.2CE
chr1	18100000	18200000	-0.0193994	0.267289	0.550759	0.409774	0.707288	Fig.2CE
chr1	18200000	18300000	-0.0169999	0.247022	0.507653	0.411	0.731752	Fig.2CE
chr1	18300000	18400000	-0.0120419	0.24664	0.512285	0.386723	0.592329	Fig.2CE
chr1	18400000	18500000	-0.0139476	0.254861	0.489128	0.409529	0.677195	Fig.2CE
chr1	18500000	18600000	-0.0172073	0.25142	0.545059	0.40585	0.768556	Fig.2CE
chr1	18600000	18700000	-0.0129997	0.245302	0.523685	0.430864	0.733051	Fig.2CE
chr1	18700000	18800000	-0.0121506	0.239183	0.515491	0.39972	0.777216	Fig.2CE
chr1	18800000	18900000	-0.00651172	0.26423	0.511572	0.405605	0.737164	Fig.2CE
chr1	18900000	19000000	-0.010741	0.258685	0.526178	0.420319	0.656845	Fig.2CE
chr1	19000000	19100000	-0.0138415	0.256391	0.497678	0.400701	0.737814	Fig.2CE
chr1	19100000	19200000	-0.0041515	0.263847	0.559666	0.435278	0.621123	Fig.2CE
chr1	19200000	19300000	-0.0120179	0.28985	0.593153	0.428902	0.580639	Fig.2CE
chr1	19300000	19400000	-0.0131331	0.253714	0.512285	0.44337	0.764875	Fig.2CE
chr1	19400000	19500000	-0.0134501	0.255435	0.556459	0.459555	0.763576	Fig.2CE
chr1	19500000	19600000	-0.0149169	0.246831	0.520478	0.455141	0.733484	Fig.2CE
chr1	19600000	19700000	-0.00205983	0.260597	0.603128	0.458329	0.708587	Fig.2CE
chr1	19700000	19800000	-0.00976716	0.292335	0.582465	0.480154	0.553577	Fig.2CE
chr1	19800000	19900000	-0.00710023	0.337266	0.679365	0.517674	0.573061	Fig.2CE
chr1	19900000	20000000	0.00556752	0.408007	0.68364	0.52405	0.324309	Fig.2CE
chr1	20000000	20100000	0.0072492	0.389844	0.728527	0.545384	0.412206	Fig.2CE
chr1	20100000	20200000	-0.0020419	0.341281	0.762371	0.562305	0.252649	Fig.2CE
chr1	20200000	20300000	-0.00990418	0.307057	0.655496	0.543177	0.323659	Fig.2CE
chr1	20300000	20400000	-0.0119445	0.281437	0.566078	0.522088	0.293134	Fig.2CE
chr1	20400000	20500000	-0.014723	0.292526	0.565009	0.514976	0.278196	Fig.2CE
chr1	20500000	20600000	-0.00264899	0.364989	0.72924	0.477702	0.417835	Fig.2CE
chr1	20600000	20700000	0.0138932	0.479896	0.224792	0.464705	0.340979	Fig.2CE
chr1	20700000	20800000	0.0117282	0.419288	0.253649	0.410019	0.384061	Fig.2CE
chr1	20800000	20900000	0.01975	0.402272	0.0830058	0.386477	0.156093	Fig.2CE
chr1	20900000	21000000	0.0186886	0.403036	0.0719621	0.419093	0.161288	Fig.2CE
chr1	21000000	21100000	0.0280922	0.409155	0.0309936	0.407812	0.133794	Fig.2CE
chr1	21100000	21200000	0.00854721	0.430186	0.434979	0.44288	0.339464	Fig.2CE
chr1	21200000	21300000	0.00532331	0.354664	0.561803	0.427185	0.189216	Fig.2CE
chr1	21300000	21400000	-0.00186822	0.276466	0.574984	0.420074	0.534309	Fig.2CE
chr1	21400000	21500000	0.00698095	0.200753	0.429279	0.398003	0.574577	Fig.2CE
chr1	21500000	21600000	0.00306052	0.228094	0.43391	0.420564	0.715948	Fig.2CE
chr1	21600000	21700000	0.0122019	0.21777	0.458847	0.449501	0.774618	Fig.2CE
chr1	21700000	21800000	0.0102592	0.211078	0.41396	0.429637	0.745391	Fig.2CE
chr1	21800000	21900000	0.0153301	0.19865	0.410041	0.442634	0.670917	Fig.2CE
chr1	21900000	22000000	0.0031408	0.247405	0.507653	0.420319	0.673948	Fig.2CE
chr1	22000000	22100000	-0.0107335	0.238227	0.44531	0.413698	0.762711	Fig.2CE
chr1	22100000	22200000	-0.006524	0.231536	0.444597	0.446068	0.759247	Fig.2CE
chr1	22200000	22300000	-0.00577041	0.225035	0.485922	0.409038	0.61268	Fig.2CE
chr1	22300000	22400000	-0.0141717	0.227712	0.39971	0.430128	0.686288	Fig.2CE
chr1	22400000	22500000	-0.0149484	0.145881	0.286423	0.279068	0.430391	Fig.2CE
chr1	22500000	22600000	-0.00653003	0.228477	0.470604	0.448765	0.682175	Fig.2CE
chr1	22600000	22700000	-0.011977	0.242625	0.469179	0.417131	0.534309	Fig.2CE
chr1	22700000	22800000	-0.013707	0.22905	0.492335	0.449991	0.632814	Fig.2CE
chr1	22800000	22900000	-0.0113281	0.277805	0.541497	0.448765	0.591247	Fig.2CE
chr1	22900000	23000000	-0.0106617	0.281437	0.601703	0.456612	0.554226	Fig.2CE
chr1	23000000	23100000	-0.00649535	0.340516	0.838608	0.517919	0.467845	Fig.2CE
chr1	23100000	23200000	0.0129586	0.480279	0.478441	0.51375	0.301793	Fig.2CE
chr1	23200000	23300000	0.0181453	0.473778	0.0719621	0.499772	0.241824	Fig.2CE
chr1	23300000	23400000	0.00194772	0.431333	0.360523	0.461517	0.235546	Fig.2CE
chr1	23400000	23500000	-0.00883406	0.409537	0.841458	0.487266	0.606401	Fig.2CE
chr1	23500000	23600000	-0.00624407	0.311263	0.681502	0.46495	0.649267	Fig.2CE
chr1	23600000	23700000	-0.00947551	0.335163	0.62664	0.464705	0.720494	Fig.2CE
chr1	23700000	23800000	-0.00687614	0.352752	0.676159	0.411491	0.473257	Fig.2CE
chr1	23800000	23900000	0.00815441	0.388697	0.289273	0.449746	0.226886	Fig.2CE
chr1	23900000	24000000	0.0174243	0.392521	0.171712	0.457348	0.313701	Fig.2CE
chr1	24000000	24100000	0.00946283	0.325412	0.0858558	0.369802	0.166917	Fig.2CE
chr1	24100000	24200000	0.00960112	0.359062	0.578903	0.460781	0.358732	Fig.2CE
chr1	24200000	24300000	-0.0076796	0.316043	0.64659	0.439201	0.456804	Fig.2CE
chr1	24300000	24400000	-0.00803592	0.2931	0.596359	0.432825	0.613979	Fig.2CE
chr1	24400000	24500000	-0.0100946	0.328662	0.770921	0.451217	0.732401	Fig.2CE
chr1	24500000	24600000	0.000867363	0.402654	0.58104	0.465195	0.421948	Fig.2CE
chr1	24600000	24700000	-0.00124332	0.463071	0.673665	0.530916	0.555958	Fig.2CE
chr1	24700000	24800000	-0.0023509	0.341663	0.441035	0.409284	0.361979	Fig.2CE
chr1	24800000	24900000	-0.00663288	0.272451	0.569641	0.440673	0.718113	Fig.2CE
chr1	24900000	25000000	-0.0104916	0.240713	0.509791	0.436013	0.793669	Fig.2CE
chr1	25000000	25100000	-0.0163339	0.222741	0.477016	0.420074	0.716381	Fig.2CE
chr1	25100000	25200000	-0.0155422	0.23536	0.478797	0.461762	0.705339	Fig.2CE
chr1	25200000	25300000	-0.0132016	0.243007	0.499103	0.407077	0.772886	Fig.2CE
chr1	25300000	25400000	-0.00674033	0.213755	0.506585	0.419093	0.790422	Fig.2CE
chr1	25400000	25500000	-0.0146996	0.238992	0.522972	0.430373	0.708154	Fig.2CE
chr1	25500000	25600000	-0.0195666	0.238227	0.541141	0.426449	0.66269	Fig.2CE
chr1	25600000	25700000	-0.0135267	0.272069	0.584247	0.409774	0.693432	Fig.2CE
chr1	25700000	25800000	-0.0154003	0.234786	0.561803	0.425959	0.746473	Fig.2CE
chr1	25800000	25900000	-0.00564833	0.234021	0.545059	0.416395	0.667886	Fig.2CE
chr1	25900000	26000000	-0.0249009	0.257156	0.526535	0.409774	0.782628	Fig.2CE
chr1	26000000	26100000	-0.0157551	0.239566	0.520122	0.451708	0.794102	Fig.2CE
chr1	26100000	26200000	-0.0153709	0.224653	0.503735	0.444841	0.789989	Fig.2CE
chr1	26200000	26300000	-0.0121335	0.25467	0.528672	0.450727	0.754484	Fig.2CE
chr1	26300000	26400000	-0.0154848	0.243198	0.532947	0.424488	0.799948	Fig.2CE
chr1	26400000	26500000	-0.0138513	0.278187	0.490553	0.411491	0.767473	Fig.2CE
chr1	26500000	26600000	-0.0120211	0.251993	0.555747	0.422281	0.79237	Fig.2CE
chr1	26600000	26700000	-0.0100247	0.256964	0.617378	0.493887	0.815968	Fig.2CE
chr1	26700000	26800000	-0.0148372	0.242051	0.565722	0.468383	0.719195	Fig.2CE
chr1	26800000	26900000	-0.0183547	0.248552	0.547197	0.468138	0.758814	Fig.2CE
chr1	26900000	27000000	-0.0177194	0.223888	0.567503	0.503451	0.712267	Fig.2CE
chr1	27000000	27100000	-0.00960832	0.263847	0.579972	0.530671	0.76336	Fig.2CE
chr1	27100000	27200000	-0.0138809	0.288511	0.549691	0.459065	0.738463	Fig.2CE
chr1	27200000	27300000	-0.00787637	0.26423	0.550047	0.548327	0.584752	Fig.2CE
chr1	27300000	27400000	-0.0113669	0.239757	0.550403	0.613067	0.509845	Fig.2CE
chr1	27400000	27500000	-0.0110058	0.229815	0.539359	0.608163	0.422597	Fig.2CE
chr1	27500000	27600000	-0.0226003	0.237463	0.540784	0.527973	0.399216	Fig.2CE
chr1	27600000	27700000	-0.0190193	0.231536	0.551472	0.574076	0.529546	Fig.2CE
chr1	27700000	27800000	-0.0210266	0.264039	0.556459	0.496584	0.610948	Fig.2CE
chr1	27800000	27900000	-0.0169326	0.24186	0.545416	0.574566	0.514608	Fig.2CE
chr1	27900000	28000000	-0.0158679	0.244728	0.562516	0.569662	0.356567	Fig.2CE
chr1	28000000	28100000	-0.0106913	0.250464	0.547909	0.619198	0.379515	Fig.2CE
chr1	28100000	28200000	-0.0179324	0.248552	0.551472	0.51375	0.617659	Fig.2CE
chr1	28200000	28300000	-0.00880881	0.255626	0.567147	0.560589	0.559639	Fig.2CE
chr1	28300000	28400000	-0.0168899	0.259068	0.565009	0.490208	0.792587	Fig.2CE
chr1	28400000	28500000	-0.0142146	0.267098	0.557528	0.460291	0.758597	Fig.2CE
chr1	28500000	28600000	-0.0135013	0.248169	0.586384	0.500018	0.820948	Fig.2CE
chr1	28600000	28700000	-0.0129878	0.250081	0.535084	0.466667	0.761195	Fig.2CE
chr1	28700000	28800000	-0.0179764	0.235551	0.533659	0.451953	0.729587	Fig.2CE
chr1	28800000	28900000	-0.0184729	0.232492	0.544347	0.453915	0.749504	Fig.2CE
chr1	28900000	29000000	-0.0125289	0.258112	0.542209	0.452444	0.789772	Fig.2CE
chr1	29000000	29100000	-0.0193449	0.23536	0.580328	0.448029	0.712484	Fig.2CE
chr1	29100000	29200000	-0.00905432	0.221211	0.548622	0.443861	0.729587	Fig.2CE
chr1	29200000	29300000	-0.0130132	0.243198	0.547909	0.445577	0.737381	Fig.2CE
chr1	29300000	29400000	-0.0193688	0.245684	0.561803	0.433561	0.776566	Fig.2CE
chr1	29400000	29500000	-0.0109677	0.235933	0.511572	0.445332	0.770504	Fig.2CE
chr1	29500000	29600000	-0.0149206	0.266715	0.583534	0.417621	0.789123	Fig.2CE
chr1	29600000	29700000	-0.0138303	0.28354	0.548978	0.39972	0.76336	Fig.2CE
chr1	29700000	29800000	-0.0137257	0.234212	0.506941	0.436504	0.775267	Fig.2CE
chr1	29800000	29900000	-0.013795	0.244919	0.482004	0.427676	0.774401	Fig.2CE
chr1	29900000	30000000	-0.0154153	0.247596	0.481647	0.407077	0.755133	Fig.2CE
chr1	30000000	30100000	-0.0167883	0.254096	0.478441	0.375442	0.749071	Fig.2CE
chr1	30100000	30200000	-0.0154493	0.222358	0.452791	0.4213	0.764226	Fig.2CE
chr1	30200000	30300000	-0.0145045	0.220064	0.423579	0.41051	0.785659	Fig.2CE
chr1	30300000	30400000	-0.0113869	0.238992	0.455641	0.427921	0.794102	Fig.2CE
chr1	30400000	30500000	-0.0224954	0.211269	0.387242	0.442389	0.802113	Fig.2CE
chr1	30500000	30600000	-0.026575	0.250464	0.499103	0.405605	0.650566	Fig.2CE
chr1	30600000	30700000	-0.0179493	0.28507	0.547197	0.429637	0.71703	Fig.2CE
chr1	30700000	30800000	-0.00352268	0.370342	0.591372	0.408548	0.552278	Fig.2CE
chr1	30800000	30900000	0.00863861	0.363651	0.105093	0.39457	0.25633	Fig.2CE
chr1	30900000	31000000	0.0071534	0.459821	0.184536	0.43773	0.460051	Fig.2CE
chr1	31000000	31100000	-0.00178333	0.484294	0.19273	0.446558	0.415237	Fig.2CE
chr1	31100000	31200000	-3.5861e-05	0.485823	0.160668	0.511298	0.418484	Fig.2CE
chr1	31200000	31300000	-0.00870025	0.449305	0.608828	0.419583	0.662473	Fig.2CE
chr1	31300000	31400000	-0.00914155	0.429612	0.83362	0.425223	0.726556	Fig.2CE
chr1	31400000	31500000	-0.0222686	0.336119	0.694684	0.434787	0.78003	Fig.2CE
chr1	31500000	31600000	-0.0155308	0.284114	0.608828	0.428657	0.798432	Fig.2CE
chr1	31600000	31700000	-0.0130042	0.290232	0.570353	0.425714	0.799731	Fig.2CE
chr1	31700000	31800000	-0.021134	0.250846	0.53081	0.412962	0.796051	Fig.2CE
chr1	31800000	31900000	-0.02067	0.263274	0.517985	0.400946	0.76336	Fig.2CE
chr1	31900000	32000000	-0.0151442	0.254096	0.524041	0.407077	0.781113	Fig.2CE
chr1	32000000	32100000	-0.016501	0.276849	0.544347	0.420564	0.761412	Fig.2CE
chr1	32100000	32200000	-0.0211509	0.239566	0.541141	0.425714	0.674164	Fig.2CE
chr1	32200000	32300000	-0.0173369	0.253714	0.498391	0.442144	0.709453	Fig.2CE
chr1	32300000	32400000	-0.0135545	0.239948	0.498391	0.444596	0.716381	Fig.2CE
chr1	32400000	32500000	-0.0160196	0.246258	0.495897	0.467402	0.713783	Fig.2CE
chr1	32500000	32600000	-0.0141378	0.221785	0.45956	0.431599	0.739762	Fig.2CE
chr1	32600000	32700000	-0.0145224	0.214328	0.47951	0.43822	0.723092	Fig.2CE
chr1	32700000	32800000	-0.0138749	0.243198	0.469891	0.431599	0.768772	Fig.2CE
chr1	32800000	32900000	-0.0207929	0.238227	0.45671	0.414924	0.75903	Fig.2CE
chr1	32900000	33000000	-0.0124008	0.241095	0.494472	0.449501	0.764875	Fig.2CE
chr1	33000000	33100000	-0.00899219	0.293865	0.58104	0.450482	0.674597	Fig.2CE
chr1	33100000	33200000	-0.0160021	0.306866	0.624146	0.462988	0.694298	Fig.2CE
chr1	33200000	33300000	-0.0148996	0.359253	0.764508	0.479664	0.615494	Fig.2CE
chr1	33300000	33400000	-0.0071404	0.439172	0.863901	0.526257	0.515907	Fig.2CE
chr1	33400000	33500000	0.00564783	0.468425	0.339861	0.467402	0.35635	Fig.2CE
chr1	33500000	33600000	0.016962	0.409728	0.0701809	0.433071	0.246154	Fig.2CE
chr1	33600000	33700000	0.0228277	0.296159	0.0309936	0.326152	0.206536	Fig.2CE
chr1	33700000	33800000	0.0347485	0.265186	0.0163874	0.333999	0.137474	Fig.2CE
chr1	33800000	33900000	0.0289568	0.453129	0.0377623	0.440427	0.259144	Fig.2CE
chr1	33900000	34000000	0.0379	0.348929	0.0256499	0.358276	0.247886	Fig.2CE
chr1	34000000	34100000	0.0363199	0.295203	0.0391873	0.368821	0.148082	Fig.2CE
chr1	34100000	34200000	0.0379674	0.214328	0.0192374	0.278578	0.0920102	Fig.2CE
chr1	34200000	34300000	0.031803	0.108407	0.00926245	0.180977	0.113876	Fig.2CE
chr1	34300000	34400000	0.0279321	0.434583	0.143568	0.470836	0.317381	Fig.2CE
chr1	34400000	34500000	0.0277099	0.364798	0.084787	0.385497	0.263041	Fig.2CE
chr1	34500000	34600000	0.0106111	0.40361	0.320623	0.368576	0.371505	Fig.2CE
chr1	34600000	34700000	0.00231831	0.40208	0.488416	0.385251	0.412422	Fig.2CE
chr1	34700000	34800000	0.0146714	0.380858	0.312073	0.417376	0.329721	Fig.2CE
chr1	34800000	34900000	0.0218722	0.243963	0.0391873	0.315607	0.140938	Fig.2CE
chr1	34900000	35000000	0.00107521	0.404757	0.708577	0.419338	0.507463	Fig.2CE
chr1	35000000	35100000	-0.0042658	0.342237	0.641246	0.45416	0.51136	Fig.2CE
chr1	35100000	35200000	-0.00909754	0.307248	0.555034	0.452198	0.604886	Fig.2CE
chr1	35200000	35300000	-0.00589651	0.283923	0.465972	0.417376	0.369989	Fig.2CE
chr1	35300000	35400000	-0.0012352	0.257347	0.506228	0.422526	0.308938	Fig.2CE
chr1	35400000	35500000	-0.00367371	0.301704	0.551116	0.45931	0.360031	Fig.2CE
chr1	35500000	35600000	-0.00537361	0.317573	0.619515	0.500998	0.400515	Fig.2CE
chr1	35600000	35700000	0.00518196	0.394815	0.771989	0.527973	0.318247	Fig.2CE
chr1	35700000	35800000	0.00319405	0.423112	0.64944	0.465686	0.300495	Fig.2CE
chr1	35800000	35900000	0.0153573	0.429804	0.167793	0.423016	0.249835	Fig.2CE
chr1	35900000	36000000	0.0183046	0.447776	0.0455997	0.401927	0.261525	Fig.2CE
chr1	36000000	36100000	0.0223164	0.390991	0.0740996	0.358767	0.232515	Fig.2CE
chr1	36100000	36200000	0.0306852	0.246258	0.0281436	0.274899	0.106515	Fig.2CE
chr1	36200000	36300000	0.0330856	0.238227	0.0249374	0.288877	0.120804	Fig.2CE
chr1	36300000	36400000	0.0384857	0.308204	0.0249374	0.321983	0.0671133	Fig.2CE
chr1	36400000	36500000	0.0378937	0.348164	0.0188811	0.375442	0.111278	Fig.2CE
chr1	36500000	36600000	0.0309867	0.161559	0.0117562	0.209424	0.0534742	Fig.2CE
chr1	36600000	36700000	0.0299406	0.31069	0.0299248	0.383535	0.107381	Fig.2CE
chr1	36700000	36800000	0.0228729	0.286217	0.048806	0.300648	0.162587	Fig.2CE
chr1	36800000	36900000	0.02595	0.239757	0.0274311	0.342337	0.0967731	Fig.2CE
chr1	36900000	37000000	0.0195062	0.380093	0.125399	0.435523	0.269752	Fig.2CE
chr1	37000000	37100000	0.0121536	0.419288	0.338436	0.403889	0.421299	Fig.2CE
chr1	37100000	37200000	0.00397785	0.37321	0.623078	0.379366	0.437536	Fig.2CE
chr1	37200000	37300000	0.0153988	0.401889	0.30673	0.379856	0.447494	Fig.2CE
chr1	37300000	37400000	0.0177914	0.302469	0.0363373	0.30776	0.0839999	Fig.2CE
chr1	37400000	37500000	0.0111851	0.297497	0.247236	0.35656	0.236412	Fig.2CE
chr1	37500000	37600000	0.0102569	0.349311	0.537222	0.388439	0.437103	Fig.2CE
chr1	37600000	37700000	0.00978357	0.334207	0.532947	0.352146	0.29768	Fig.2CE
chr1	37700000	37800000	0.0134903	0.39405	0.591015	0.396041	0.445113	Fig.2CE
chr1	37800000	37900000	0.0235745	0.327706	0.147843	0.394815	0.180124	Fig.2CE
chr1	37900000	38000000	0.0228637	0.368813	0.16993	0.425469	0.185969	Fig.2CE
chr1	38000000	38100000	0.0262374	0.220638	0.0245811	0.310457	0.150464	Fig.2CE
chr1	38100000	38200000	0.0200277	0.362121	0.433198	0.448029	0.158474	Fig.2CE
chr1	38200000	38300000	0.000499686	0.239566	0.465616	0.427921	0.121886	Fig.2CE
chr1	38300000	38400000	-0.00813701	0.263083	0.460629	0.42743	0.209134	Fig.2CE
chr1	38400000	38500000	-0.00322025	0.216623	0.426785	0.462988	0.152412	Fig.2CE
chr1	38500000	38600000	-0.00453778	0.234021	0.449941	0.42743	0.186402	Fig.2CE
chr1	38600000	38700000	0.00205045	0.261935	0.488416	0.433316	0.217144	Fig.2CE
chr1	38700000	38800000	-0.0056281	0.246831	0.435335	0.374461	0.342494	Fig.2CE
chr1	38800000	38900000	0.00737297	0.293291	0.602059	0.392118	0.339464	Fig.2CE
chr1	38900000	39000000	0.0132533	0.389462	0.577478	0.451953	0.359814	Fig.2CE
chr1	39000000	39100000	0.00900778	0.388697	0.490197	0.401436	0.48603	Fig.2CE
chr1	39100000	39200000	0.00971182	0.396153	0.43106	0.409284	0.580639	Fig.2CE
chr1	39200000	39300000	0.0230072	0.478558	0.0623434	0.41051	0.43169	Fig.2CE
chr1	39300000	39400000	0.015659	0.347973	0.0381185	0.36269	0.220608	Fig.2CE
chr1	39400000	39500000	0.0150144	0.318146	0.0612747	0.398248	0.296381	Fig.2CE
chr1	39500000	39600000	0.0288383	0.277996	0.0284998	0.36269	0.15999	Fig.2CE
chr1	39600000	39700000	0.0226292	0.332486	0.037406	0.386232	0.140289	Fig.2CE
chr1	39700000	39800000	0.0234859	0.386785	0.0762371	0.408548	0.249402	Fig.2CE
chr1	39800000	39900000	0.0311141	0.427509	0.040256	0.459065	0.189866	Fig.2CE
chr1	39900000	40000000	0.0319814	0.197886	0.0174562	0.274899	0.0632164	Fig.2CE
chr1	40000000	40100000	0.0232133	0.363459	0.0751683	0.416886	0.0898453	Fig.2CE
chr1	40100000	40200000	0.019174	0.458674	0.127893	0.492661	0.224721	Fig.2CE
chr1	40200000	40300000	0.0269026	0.448923	0.0644809	0.463479	0.253082	Fig.2CE
chr1	40300000	40400000	0.0207615	0.476455	0.0712496	0.444841	0.196794	Fig.2CE
chr1	40400000	40500000	0.032767	0.537254	0.0765933	0.501734	0.198309	Fig.2CE
chr1	40500000	40600000	0.0130295	0.527504	0.154968	0.501734	0.283608	Fig.2CE
chr1	40600000	40700000	0.00959827	0.414699	0.218024	0.466912	0.231	Fig.2CE
chr1	40700000	40800000	0.0122586	0.457527	0.308511	0.485304	0.214113	Fig.2CE
chr1	40800000	40900000	0.0146418	0.466895	0.157105	0.47525	0.166484	Fig.2CE
chr1	40900000	41000000	-0.0127921	0.341472	0.735296	0.434051	0.539938	Fig.2CE
chr1	41000000	41100000	-0.0152281	0.294056	0.571066	0.407077	0.686071	Fig.2CE
chr1	41100000	41200000	-0.0196569	0.248552	0.499816	0.433071	0.506164	Fig.2CE
chr1	41200000	41300000	-0.0152692	0.232874	0.473454	0.42179	0.663339	Fig.2CE
chr1	41300000	41400000	-0.022315	0.20974	0.438541	0.39408	0.733917	Fig.2CE
chr1	41400000	41500000	-0.0148554	0.233639	0.452791	0.444841	0.786308	Fig.2CE
chr1	41500000	41600000	-0.0195265	0.21949	0.474879	0.40021	0.786958	Fig.2CE
chr1	41600000	41700000	-0.0195426	0.223697	0.471316	0.434297	0.749721	Fig.2CE
chr1	41700000	41800000	-0.0226846	0.226756	0.46241	0.433316	0.730669	Fig.2CE
chr1	41800000	41900000	-0.015555	0.207445	0.409685	0.435523	0.719195	Fig.2CE
chr1	41900000	42000000	-0.0180611	0.211269	0.460985	0.406341	0.729154	Fig.2CE
chr1	42000000	42100000	-0.0252759	0.232683	0.464904	0.426449	0.739329	Fig.2CE
chr1	42100000	42200000	-0.025286	0.235168	0.417166	0.43258	0.731102	Fig.2CE
chr1	42200000	42300000	-0.0193544	0.21624	0.422866	0.388439	0.658577	Fig.2CE
chr1	42300000	42400000	-0.0201607	0.217005	0.455997	0.401682	0.734783	Fig.2CE
chr1	42400000	42500000	-0.0223744	0.205916	0.45671	0.402662	0.63736	Fig.2CE
chr1	42500000	42600000	-0.0194085	0.238419	0.495897	0.447784	0.710535	Fig.2CE
chr1	42600000	42700000	-0.0168453	0.316234	0.573203	0.411245	0.522401	Fig.2CE
chr1	42700000	42800000	-0.00470822	0.41164	0.591372	0.437975	0.416969	Fig.2CE
chr1	42800000	42900000	0.00730951	0.390035	0.28963	0.450727	0.224505	Fig.2CE
chr1	42900000	43000000	0.00629587	0.4581	0.20983	0.451463	0.350938	Fig.2CE
chr1	43000000	43100000	0.012461	0.386211	0.133237	0.397513	0.163886	Fig.2CE
chr1	43100000	43200000	0.0251165	0.488691	0.0235124	0.425223	0.149381	Fig.2CE
chr1	43200000	43300000	0.0122073	0.617747	0.0719621	0.48702	0.270185	Fig.2CE
chr1	43300000	43400000	0.0138752	0.526165	0.102599	0.515222	0.327123	Fig.2CE
chr1	43400000	43500000	0.0158622	0.45332	0.0356248	0.478683	0.12102	Fig.2CE
chr1	43500000	43600000	0.0106066	0.447011	0.0687559	0.521597	0.119938	Fig.2CE
chr1	43600000	43700000	0.00760683	0.496721	0.146418	0.489228	0.339247	Fig.2CE
chr1	43700000	43800000	0.0215233	0.357723	0.0509435	0.398248	0.223422	Fig.2CE
chr1	43800000	43900000	0.0266406	0.460586	0.0808683	0.5086	0.191814	Fig.2CE
chr1	43900000	44000000	0.0271261	0.38755	0.080512	0.469364	0.212165	Fig.2CE
chr1	44000000	44100000	0.0281671	0.461159	0.050231	0.506393	0.174711	Fig.2CE
chr1	44100000	44200000	0.0313941	0.347399	0.0409685	0.359993	0.159124	Fig.2CE
chr1	44200000	44300000	0.00661619	0.519091	0.297467	0.487756	0.491659	Fig.2CE
chr1	44300000	44400000	0.00674281	0.536681	0.343423	0.431354	0.646886	Fig.2CE
chr1	44400000	44500000	0.00860918	0.573772	0.284286	0.480399	0.535824	Fig.2CE
chr1	44500000	44600000	0.0177237	0.538784	0.125756	0.522088	0.266721	Fig.2CE
chr1	44600000	44700000	0.0207746	0.491559	0.152474	0.497565	0.261092	Fig.2CE
chr1	44700000	44800000	0.00911192	0.437834	0.120056	0.567945	0.222773	Fig.2CE
chr1	44800000	44900000	0.0174186	0.546241	0.21838	0.518655	0.429525	Fig.2CE
chr1	44900000	45000000	0.00994931	0.50131	0.308867	0.50247	0.507247	Fig.2CE
chr1	45000000	45100000	0.0203149	0.557521	0.224792	0.514241	0.476938	Fig.2CE
chr1	45100000	45200000	0.0116903	0.549108	0.290698	0.521107	0.462432	Fig.2CE
chr1	45200000	45300000	0.0104061	0.524062	0.224436	0.508355	0.398783	Fig.2CE
chr1	45300000	45400000	0.0220814	0.504943	0.053081	0.465686	0.168	Fig.2CE
chr1	45400000	45500000	0.0303157	0.401698	0.0395435	0.496339	0.103051	Fig.2CE
chr1	45500000	45600000	0.0262078	0.634572	0.0712496	0.487511	0.289886	Fig.2CE
chr1	45600000	45700000	0.0201081	0.620233	0.152474	0.485549	0.421731	Fig.2CE
chr1	45700000	45800000	0.0131046	0.550638	0.125043	0.466912	0.411989	Fig.2CE
chr1	45800000	45900000	0.016286	0.392138	0.107231	0.453424	0.130763	Fig.2CE
chr1	45900000	46000000	0.0141135	0.498442	0.425004	0.527238	0.332752	Fig.2CE
chr1	46000000	46100000	0.00179119	0.426362	0.676515	0.498546	0.409175	Fig.2CE
chr1	46100000	46200000	-0.0149442	0.377416	0.826852	0.465441	0.641041	Fig.2CE
chr1	46200000	46300000	-0.0191906	0.346634	0.750258	0.440673	0.662041	Fig.2CE
chr1	46300000	46400000	-0.0131054	0.392138	0.784458	0.438466	0.750803	Fig.2CE
chr1	46400000	46500000	-0.0175717	0.355812	0.637684	0.412962	0.742793	Fig.2CE
chr1	46500000	46600000	-0.021668	0.294056	0.562516	0.43258	0.734566	Fig.2CE
chr1	46600000	46700000	-0.0202235	0.25945	0.516203	0.494132	0.649484	Fig.2CE
chr1	46700000	46800000	-0.0135276	0.309925	0.666896	0.511053	0.501402	Fig.2CE
chr1	46800000	46900000	0.00839307	0.404566	0.43961	0.487756	0.100886	Fig.2CE
chr1	46900000	47000000	-0.00928036	0.302469	0.59529	0.451953	0.373453	Fig.2CE
chr1	47000000	47100000	-0.0234772	0.238801	0.515135	0.488001	0.391422	Fig.2CE
chr1	47100000	47200000	-0.0192863	0.279908	0.515847	0.472797	0.655546	Fig.2CE
chr1	47200000	47300000	-0.0202736	0.237463	0.507297	0.461762	0.602072	Fig.2CE
chr1	47300000	47400000	-0.0143037	0.233256	0.531522	0.496094	0.715298	Fig.2CE
chr1	47400000	47500000	-0.0188508	0.232683	0.529741	0.498056	0.747989	Fig.2CE
chr1	47500000	47600000	-0.0217856	0.257156	0.540072	0.455386	0.845411	Fig.2CE
chr1	47600000	47700000	-0.020566	0.270157	0.571422	0.460536	0.798865	Fig.2CE
chr1	47700000	47800000	-0.0171786	0.273598	0.580684	0.432825	0.80168	Fig.2CE
chr1	47800000	47900000	-0.018983	0.253714	0.578547	0.451953	0.760113	Fig.2CE
chr1	47900000	48000000	-0.0234228	0.262318	0.567503	0.411981	0.791937	Fig.2CE
chr1	48000000	48100000	-0.0138001	0.265568	0.567503	0.422771	0.794968	Fig.2CE
chr1	48100000	48200000	-0.0196571	0.263847	0.547553	0.433316	0.793453	Fig.2CE
chr1	48200000	48300000	-0.0184986	0.269583	0.566434	0.422526	0.764009	Fig.2CE
chr1	48300000	48400000	-0.0248517	0.254288	0.542922	0.411245	0.770071	Fig.2CE
chr1	48400000	48500000	-0.0215009	0.267289	0.562159	0.427921	0.740628	Fig.2CE
chr1	48500000	48600000	-0.0334193	0.254479	0.549691	0.427676	0.750587	Fig.2CE
chr1	48600000	48700000	-0.0165891	0.263083	0.551828	0.445822	0.792587	Fig.2CE
chr1	48700000	48800000	-0.0278141	0.250081	0.538647	0.423016	0.811205	Fig.2CE
chr1	48800000	48900000	-0.0234168	0.276466	0.589947	0.481871	0.814886	Fig.2CE
chr1	48900000	49000000	-0.0206726	0.26901	0.590303	0.448029	0.796051	Fig.2CE
chr1	49000000	49100000	-0.0184551	0.264421	0.581397	0.451217	0.769205	Fig.2CE
chr1	49100000	49200000	-0.0211975	0.244346	0.541497	0.440918	0.794535	Fig.2CE
chr1	49200000	49300000	-0.0197268	0.253905	0.554322	0.449501	0.856453	Fig.2CE
chr1	49300000	49400000	-0.0289061	0.260023	0.551828	0.421054	0.775051	Fig.2CE
chr1	49400000	49500000	-0.0180006	0.257538	0.585672	0.454405	0.789989	Fig.2CE
chr1	49500000	49600000	-0.027528	0.256773	0.576053	0.459555	0.779814	Fig.2CE
chr1	49600000	49700000	-0.0226448	0.252949	0.541141	0.447049	0.832638	Fig.2CE
chr1	49700000	49800000	-0.0241776	0.233448	0.554678	0.425223	0.814669	Fig.2CE
chr1	49800000	49900000	-0.0204166	0.260406	0.535797	0.386968	0.781329	Fig.2CE
chr1	49900000	50000000	-0.0239075	0.255817	0.550047	0.441899	0.797783	Fig.2CE
chr1	50000000	50100000	-0.0217351	0.292718	0.566078	0.429637	0.812288	Fig.2CE
chr1	50100000	50200000	-0.0263196	0.303616	0.572491	0.460536	0.833721	Fig.2CE
chr1	50200000	50300000	-0.0267392	0.278569	0.60099	0.467648	0.832638	Fig.2CE
chr1	50300000	50400000	-0.0207771	0.315661	0.590303	0.447294	0.805143	Fig.2CE
chr1	50400000	50500000	-0.0171152	0.306866	0.633053	0.440427	0.816834	Fig.2CE
chr1	50500000	50600000	-0.0158021	0.328471	0.679721	0.484813	0.802762	Fig.2CE
chr1	50600000	50700000	-0.0233591	0.377225	0.884564	0.494377	0.707937	Fig.2CE
chr1	50700000	50800000	-0.019576	0.408772	0.92482	0.511543	0.702309	Fig.2CE
chr1	50800000	50900000	-0.0121049	0.474352	0.671884	0.537537	0.505731	Fig.2CE
chr1	50900000	51000000	0.0101073	0.471675	0.117562	0.573095	0.186402	Fig.2CE
chr1	51000000	51100000	0.0139148	0.561154	0.0944057	0.559853	0.160206	Fig.2CE
chr1	51100000	51200000	0.00817809	0.526356	0.0783746	0.54563	0.158907	Fig.2CE
chr1	51200000	51300000	0.0140881	0.538402	0.0926245	0.52969	0.15068	Fig.2CE
chr1	51300000	51400000	0.00708104	0.499398	0.124687	0.536802	0.246804	Fig.2CE
chr1	51400000	51500000	0.0148594	0.480661	0.14428	0.517919	0.284474	Fig.2CE
chr1	51500000	51600000	0.0123619	0.456379	0.0993932	0.493151	0.170381	Fig.2CE
chr1	51600000	51700000	0.00302067	0.463645	0.151049	0.496584	0.219309	Fig.2CE
chr1	51700000	51800000	0.0175383	0.416611	0.15283	0.455631	0.28902	Fig.2CE
chr1	51800000	51900000	0.0160929	0.402272	0.0630559	0.439937	0.128165	Fig.2CE
chr1	51900000	52000000	0.00262489	0.434775	0.201993	0.507129	0.156093	Fig.2CE
chr1	52000000	52100000	0.00466797	0.451217	0.214105	0.515222	0.236845	Fig.2CE
chr1	52100000	52200000	0.025267	0.269966	0.0220874	0.333999	0.059103	Fig.2CE
chr1	52200000	52300000	0.0224541	0.393477	0.0634121	0.517674	0.136608	Fig.2CE
chr1	52300000	52400000	0.00201148	0.460012	0.320267	0.544649	0.234464	Fig.2CE
chr1	52400000	52500000	0.0138041	0.414126	0.192018	0.485549	0.243556	Fig.2CE
chr1	52500000	52600000	0.0133167	0.427892	0.184536	0.512034	0.224938	Fig.2CE
chr1	52600000	52700000	0.0133633	0.40839	0.133237	0.413207	0.30634	Fig.2CE
chr1	52700000	52800000	0.00792797	0.393859	0.139649	0.472062	0.182288	Fig.2CE
chr1	52800000	52900000	0.0172145	0.395006	0.124687	0.450727	0.207185	Fig.2CE
chr1	52900000	53000000	-0.00193273	0.446055	0.345917	0.463969	0.354618	Fig.2CE
chr1	53000000	53100000	0.00146036	0.443761	0.291767	0.463969	0.387525	Fig.2CE
chr1	53100000	53200000	0.00477173	0.426744	0.305661	0.441654	0.550546	Fig.2CE
chr1	53200000	53300000	0.0115364	0.430951	0.167793	0.441408	0.385793	Fig.2CE
chr1	53300000	53400000	0.00634189	0.429421	0.109012	0.454651	0.371938	Fig.2CE
chr1	53400000	53500000	-0.0132574	0.47416	0.219805	0.543423	0.463948	Fig.2CE
chr1	53500000	53600000	-0.0146877	0.481808	0.237261	0.493151	0.634546	Fig.2CE
chr1	53600000	53700000	2.63124e-05	0.526356	0.213393	0.497075	0.634329	Fig.2CE
chr1	53700000	53800000	0.0182518	0.457144	0.0566434	0.526992	0.206969	Fig.2CE
chr1	53800000	53900000	0.0163418	0.513738	0.0776621	0.552251	0.122536	Fig.2CE
chr1	53900000	54000000	0.00847422	0.436304	0.175987	0.484078	0.191598	Fig.2CE
chr1	54000000	54100000	0.000166874	0.459056	0.247592	0.524785	0.226237	Fig.2CE
chr1	54100000	54200000	0.0230524	0.484103	0.141074	0.550044	0.140721	Fig.2CE
chr1	54200000	54300000	0.0118372	0.489838	0.324542	0.526502	0.367608	Fig.2CE
chr1	54300000	54400000	0.00630892	0.436113	0.161737	0.419828	0.38168	Fig.2CE
chr1	54400000	54500000	0.0081449	0.418905	0.214105	0.431354	0.195711	Fig.2CE
chr1	54500000	54600000	0.0162239	0.408581	0.231205	0.48653	0.276031	Fig.2CE
chr1	54600000	54700000	0.0138771	0.416802	0.164943	0.467157	0.248103	Fig.2CE
chr1	54700000	54800000	0.0224107	0.4212	0.111862	0.486775	0.161288	Fig.2CE
chr1	54800000	54900000	0.0126115	0.405522	0.131456	0.523314	0.155227	Fig.2CE
chr1	54900000	55000000	0.0307918	0.397109	0.0534372	0.439446	0.15501	Fig.2CE
chr1	55000000	55100000	0.0379721	0.285261	0.0306373	0.346506	0.187484	Fig.2CE
chr1	55100000	55200000	0.0273368	0.351988	0.0381185	0.40021	0.26066	Fig.2CE
chr1	55200000	55300000	0.017146	0.443952	0.127181	0.4701	0.29833	Fig.2CE
chr1	55300000	55400000	0.000860346	0.510487	0.553609	0.478438	0.592546	Fig.2CE
chr1	55400000	55500000	0.00596904	0.413552	0.332736	0.420319	0.57068	Fig.2CE
chr1	55500000	55600000	0.00535612	0.431715	0.377623	0.433561	0.609865	Fig.2CE
chr1	55600000	55700000	0.00150328	0.399786	0.634478	0.40536	0.610082	Fig.2CE
chr1	55700000	55800000	-0.00148089	0.402654	0.633053	0.414924	0.634762	Fig.2CE
chr1	55800000	55900000	-0.00533287	0.392138	0.503378	0.387704	0.521319	Fig.2CE
chr1	55900000	56000000	-0.00846136	0.307631	0.62949	0.424978	0.65403	Fig.2CE
chr1	56000000	56100000	-0.0103801	0.277996	0.521191	0.442634	0.705339	Fig.2CE
chr1	56100000	56200000	-0.0202373	0.254479	0.548266	0.406341	0.762061	Fig.2CE
chr1	56200000	56300000	-0.0196842	0.269392	0.529385	0.457593	0.747772	Fig.2CE
chr1	56300000	56400000	-0.0107132	0.308587	0.671884	0.41664	0.691051	Fig.2CE
chr1	56400000	56500000	-0.0185086	0.348355	0.827564	0.477947	0.752535	Fig.2CE
chr1	56500000	56600000	-0.00882122	0.439937	0.698602	0.484813	0.656845	Fig.2CE
chr1	56600000	56700000	-0.00365674	0.477984	0.386529	0.507374	0.468061	Fig.2CE
chr1	56700000	56800000	-0.00263894	0.451408	0.471316	0.480645	0.493608	Fig.2CE
chr1	56800000	56900000	0.00458482	0.429995	0.143212	0.459555	0.215845	Fig.2CE
chr1	56900000	57000000	0.00922689	0.30744	0.152474	0.382554	0.148948	Fig.2CE
chr1	57000000	57100000	-0.00478361	0.313175	0.660484	0.462743	0.623937	Fig.2CE
chr1	57100000	57200000	-0.0150557	0.273216	0.580684	0.444351	0.648834	Fig.2CE
chr1	57200000	57300000	-0.0137113	0.303233	0.617022	0.466176	0.416752	Fig.2CE
chr1	57300000	57400000	0.00613191	0.359635	0.403273	0.447294	0.291185	Fig.2CE
chr1	57400000	57500000	0.00197777	0.335736	0.536509	0.457838	0.164319	Fig.2CE
chr1	57500000	57600000	-0.0163595	0.305336	0.615953	0.487511	0.316515	Fig.2CE
chr1	57600000	57700000	-0.0138513	0.29157	0.621296	0.502225	0.34834	Fig.2CE
chr1	57700000	57800000	-0.00642308	0.358871	0.729596	0.542197	0.185969	Fig.2CE
chr1	57800000	57900000	-0.00780212	0.378372	0.733871	0.451953	0.159557	Fig.2CE
chr1	57900000	58000000	0.0113772	0.401889	0.330954	0.407812	0.141371	Fig.2CE
chr1	58000000	58100000	0.0133415	0.368239	0.120768	0.413452	0.110845	Fig.2CE
chr1	58100000	58200000	0.00229803	0.448349	0.386173	0.465931	0.159773	Fig.2CE
chr1	58200000	58300000	0.0088542	0.388506	0.178124	0.447539	0.138124	Fig.2CE
chr1	58300000	58400000	0.0265385	0.406669	0.106874	0.406586	0.269969	Fig.2CE
chr1	58400000	58500000	0.0385834	0.186987	0.0192374	0.233456	0.137041	Fig.2CE
chr1	58500000	58600000	0.0381001	0.299409	0.0281436	0.353617	0.20935	Fig.2CE
chr1	58600000	58700000	0.0267204	0.527504	0.0566434	0.434297	0.338598	Fig.2CE
chr1	58700000	58800000	0.0341106	0.425406	0.047381	0.381328	0.225804	Fig.2CE
chr1	58800000	58900000	0.030693	0.478558	0.0979682	0.372254	0.408525	Fig.2CE
chr1	58900000	59000000	0.0359111	0.326177	0.0687559	0.333508	0.199825	Fig.2CE
chr1	59000000	59100000	0.0330048	0.431524	0.101531	0.486285	0.273866	Fig.2CE
chr1	59100000	59200000	0.0358563	0.274554	0.0381185	0.366124	0.099371	Fig.2CE
chr1	59200000	59300000	0.0343054	0.331912	0.0288561	0.412472	0.113443	Fig.2CE
chr1	59300000	59400000	0.0317276	0.33	0.0555747	0.403398	0.163453	Fig.2CE
chr1	59400000	59500000	0.0436249	0.329809	0.0217311	0.379366	0.128598	Fig.2CE
chr1	59500000	59600000	0.0333343	0.410302	0.0505872	0.458574	0.155876	Fig.2CE
chr1	59600000	59700000	0.0442431	0.294056	0.0252936	0.358276	0.14635	Fig.2CE
chr1	59700000	59800000	0.0448336	0.323882	0.0334873	0.407077	0.160639	Fig.2CE
chr1	59800000	59900000	0.0370464	0.344722	0.0327748	0.449256	0.188567	Fig.2CE
chr1	59900000	60000000	0.0417285	0.432863	0.035981	0.475495	0.189649	Fig.2CE
chr1	60000000	60100000	0.03535	0.323309	0.0406123	0.378385	0.228185	Fig.2CE
chr1	60100000	60200000	0.0380931	0.36996	0.0309936	0.442144	0.218443	Fig.2CE
chr1	60200000	60300000	0.0364481	0.319485	0.041681	0.38329	0.179258	Fig.2CE
chr1	60300000	60400000	0.0382366	0.33956	0.0669746	0.38378	0.358299	Fig.2CE
chr1	60400000	60500000	0.0326329	0.361165	0.0384748	0.425714	0.167134	Fig.2CE
chr1	60500000	60600000	0.0346551	0.385064	0.0317061	0.398739	0.212381	Fig.2CE
chr1	60600000	60700000	0.0228785	0.504178	0.125756	0.483833	0.336866	Fig.2CE
chr1	60700000	60800000	0.0219393	0.478749	0.14143	0.460291	0.305257	Fig.2CE
chr1	60800000	60900000	0.031188	0.489074	0.103312	0.50811	0.205453	Fig.2CE
chr1	60900000	61000000	0.02512	0.434966	0.262199	0.536066	0.123835	Fig.2CE
chr1	61000000	61100000	0.0191761	0.408581	0.660128	0.513015	0.234247	Fig.2CE
chr1	61100000	61200000	0.0146691	0.392903	0.591728	0.473533	0.338381	Fig.2CE
chr1	61200000	61300000	-0.00640584	0.340898	0.617378	0.446803	0.518505	Fig.2CE
chr1	61300000	61400000	-0.00518358	0.307822	0.594578	0.400455	0.539288	Fig.2CE
chr1	61400000	61500000	-0.00715076	0.260215	0.52226	0.423507	0.745391	Fig.2CE
chr1	61500000	61600000	-0.0187557	0.27704	0.497678	0.433316	0.712267	Fig.2CE
chr1	61600000	61700000	-0.00949869	0.314705	0.557172	0.438956	0.631298	Fig.2CE
chr1	61700000	61800000	-0.00629271	0.277613	0.537578	0.428411	0.643205	Fig.2CE
chr1	61800000	61900000	-0.00339661	0.266906	0.585672	0.44288	0.634762	Fig.2CE
chr1	61900000	62000000	-0.00955723	0.271686	0.554678	0.425223	0.594711	Fig.2CE
chr1	62000000	62100000	-0.00793338	0.279716	0.579615	0.432335	0.638659	Fig.2CE
chr1	62100000	62200000	-0.0047582	0.302469	0.591372	0.422035	0.636711	Fig.2CE
chr1	62200000	62300000	-0.00576426	0.308778	0.661196	0.456122	0.64169	Fig.2CE
chr1	62300000	62400000	-0.00477174	0.364606	0.790871	0.456858	0.579989	Fig.2CE
chr1	62400000	62500000	0.00557524	0.447202	0.523328	0.439446	0.628267	Fig.2CE
chr1	62500000	62600000	0.00696355	0.430951	0.327036	0.440182	0.525432	Fig.2CE
chr1	62600000	62700000	0.000886159	0.390609	0.644809	0.424488	0.488845	Fig.2CE
chr1	62700000	62800000	0.0299774	0.324265	0.0238686	0.35705	0.261092	Fig.2CE
chr1	62800000	62900000	0.0113175	0.372445	0.482004	0.490208	0.405494	Fig.2CE
chr1	62900000	63000000	0.00816201	0.360018	0.565722	0.437975	0.266938	Fig.2CE
chr1	63000000	63100000	0.018638	0.312411	0.257924	0.425959	0.273649	Fig.2CE
chr1	63100000	63200000	0.0361967	0.221211	0.0227999	0.284708	0.199392	Fig.2CE
chr1	63200000	63300000	0.0106821	0.369386	0.237974	0.431354	0.338165	Fig.2CE
chr1	63300000	63400000	-0.0111066	0.385829	0.765221	0.481871	0.497288	Fig.2CE
chr1	63400000	63500000	-0.00493923	0.358297	0.62379	0.465441	0.281443	Fig.2CE
chr1	63500000	63600000	-0.0127402	0.387932	0.695396	0.44337	0.243123	Fig.2CE
chr1	63600000	63700000	0.00529489	0.429421	0.45671	0.469364	0.28902	Fig.2CE
chr1	63700000	63800000	0.0170065	0.421773	0.0986807	0.457103	0.156742	Fig.2CE
chr1	63800000	63900000	0.00814703	0.440893	0.318129	0.503205	0.34769	Fig.2CE
chr1	63900000	64000000	0.0142473	0.447011	0.123618	0.515222	0.187484	Fig.2CE
chr1	64000000	64100000	0.026465	0.413934	0.0420373	0.453424	0.125567	Fig.2CE
chr1	64100000	64200000	0.0216069	0.440702	0.159243	0.467157	0.240958	Fig.2CE
chr1	64200000	64300000	0.0216463	0.522533	0.169218	0.536802	0.257845	Fig.2CE
chr1	64300000	64400000	0.0169774	0.479514	0.183468	0.509091	0.270835	Fig.2CE
chr1	64400000	64500000	0.0176473	0.455232	0.148555	0.451708	0.340763	Fig.2CE
chr1	64500000	64600000	0.0330943	0.451791	0.0737433	0.45367	0.206969	Fig.2CE
chr1	64600000	64700000	0.0352742	0.433819	0.0345561	0.460536	0.179041	Fig.2CE
chr1	64700000	64800000	0.0337615	0.30438	0.0448872	0.391872	0.119505	Fig.2CE
chr1	64800000	64900000	0.0275176	0.423877	0.0612747	0.533614	0.0753401	Fig.2CE
chr1	64900000	65000000	0.0265023	0.399595	0.0812245	0.430618	0.213897	Fig.2CE
chr1	65000000	65100000	0.0228261	0.405522	0.116137	0.448765	0.196361	Fig.2CE
chr1	65100000	65200000	0.0236049	0.366327	0.116493	0.414188	0.194196	Fig.2CE
chr1	65200000	65300000	0.0194627	0.393859	0.0545059	0.453424	0.182288	Fig.2CE
chr1	65300000	65400000	0.00867482	0.505707	0.114356	0.461272	0.518072	Fig.2CE
chr1	65400000	65500000	0.00224032	0.486397	0.37691	0.473778	0.774401	Fig.2CE
chr1	65500000	65600000	0.00504148	0.485632	0.384035	0.447539	0.778731	Fig.2CE
chr1	65600000	65700000	0.00122487	0.4516	0.483429	0.466176	0.749288	Fig.2CE
chr1	65700000	65800000	-0.00465464	0.439172	0.750615	0.422281	0.798865	Fig.2CE
chr1	65800000	65900000	-0.00646375	0.450835	0.574984	0.454651	0.714216	Fig.2CE
chr1	65900000	66000000	0.00862308	0.4581	0.458491	0.459065	0.652298	Fig.2CE
chr1	66000000	66100000	-0.00799191	0.41967	0.660484	0.427676	0.752535	Fig.2CE
chr1	66100000	66200000	0.00937262	0.352561	0.660128	0.467648	0.59536	Fig.2CE
chr1	66200000	66300000	-0.00383335	0.312028	0.648371	0.478928	0.661608	Fig.2CE
chr1	66300000	66400000	-0.00388777	0.260979	0.59244	0.445087	0.625453	Fig.2CE
chr1	66400000	66500000	-0.00751986	0.264995	0.552184	0.455141	0.707071	Fig.2CE
chr1	66500000	66600000	-0.011311	0.320632	0.679009	0.443615	0.754051	Fig.2CE
chr1	66600000	66700000	-0.00190505	0.371107	0.706796	0.485549	0.36133	Fig.2CE
chr1	66700000	66800000	0.024589	0.369195	0.0830058	0.510807	0.127299	Fig.2CE
chr1	66800000	66900000	0.0267532	0.331721	0.131812	0.354843	0.203938	Fig.2CE
chr1	66900000	67000000	-0.00280475	0.385638	0.699671	0.488982	0.375618	Fig.2CE
chr1	67000000	67100000	-0.00179038	0.367283	0.402916	0.433316	0.188567	Fig.2CE
chr1	67100000	67200000	-0.0117098	0.346061	0.727815	0.495358	0.410907	Fig.2CE
chr1	67200000	67300000	-0.0110907	0.393668	0.724608	0.460536	0.592546	Fig.2CE
chr1	67300000	67400000	-0.0057253	0.433054	0.627709	0.460046	0.542752	Fig.2CE
chr1	67400000	67500000	0.000555467	0.473013	0.304236	0.472062	0.482133	Fig.2CE
chr1	67500000	67600000	-0.00463068	0.410111	0.584959	0.436994	0.650783	Fig.2CE
chr1	67600000	67700000	-0.0150153	0.379711	0.713565	0.454651	0.75037	Fig.2CE
chr1	67700000	67800000	-0.0243875	0.338413	0.674734	0.431354	0.80904	Fig.2CE
chr1	67800000	67900000	-0.0163702	0.273789	0.598497	0.441408	0.783061	Fig.2CE
chr1	67900000	68000000	-0.021391	0.269201	0.528316	0.408303	0.752319	Fig.2CE
chr1	68000000	68100000	-0.0212636	0.273981	0.562159	0.425714	0.683906	Fig.2CE
chr1	68100000	68200000	-0.0249897	0.260215	0.578903	0.399965	0.611814	Fig.2CE
chr1	68200000	68300000	-0.0294175	0.26423	0.585315	0.431844	0.685638	Fig.2CE
chr1	68300000	68400000	-0.0219218	0.265759	0.550759	0.411491	0.661391	Fig.2CE
chr1	68400000	68500000	-0.0249943	0.292144	0.630559	0.428166	0.639309	Fig.2CE
chr1	68500000	68600000	-0.0249838	0.311837	0.653003	0.422771	0.627401	Fig.2CE
chr1	68600000	68700000	-0.0166978	0.368622	0.733871	0.447539	0.567865	Fig.2CE
chr1	68700000	68800000	-0.0111831	0.434775	0.434266	0.517674	0.296381	Fig.2CE
chr1	68800000	68900000	-0.0175658	0.370725	0.693971	0.525521	0.405278	Fig.2CE
chr1	68900000	69000000	-0.0301223	0.340898	0.743133	0.494377	0.374319	Fig.2CE
chr1	69000000	69100000	-0.0242746	0.323309	0.72924	0.534104	0.291185	Fig.2CE
chr1	69100000	69200000	-0.019344	0.459439	0.712852	0.457348	0.25633	Fig.2CE
chr1	69200000	69300000	0.000153371	0.517753	0.234767	0.453424	0.277979	Fig.2CE
chr1	69300000	69400000	0.00187595	0.531136	0.0951182	0.498301	0.23468	Fig.2CE
chr1	69400000	69500000	-0.00482896	0.529607	0.131812	0.534349	0.206103	Fig.2CE
chr1	69500000	69600000	-0.00954172	0.448349	0.142855	0.563286	0.141587	Fig.2CE
chr1	69600000	69700000	0.00689696	0.441849	0.102243	0.495113	0.155443	Fig.2CE
chr1	69700000	69800000	-0.0109508	0.438407	0.378335	0.530426	0.243773	Fig.2CE
chr1	69800000	69900000	-0.0230976	0.365371	0.764864	0.503451	0.52868	Fig.2CE
chr1	69900000	70000000	-0.0270492	0.292144	0.575341	0.458329	0.752752	Fig.2CE
chr1	70000000	70100000	-0.0253026	0.270922	0.535797	0.486285	0.665504	Fig.2CE
chr1	70100000	70200000	-0.0210249	0.260215	0.508366	0.525276	0.54535	Fig.2CE
chr1	70200000	70300000	-0.0272123	0.255435	0.522616	0.471816	0.60835	Fig.2CE
chr1	70300000	70400000	-0.0224071	0.231536	0.530097	0.452689	0.660092	Fig.2CE
chr1	70400000	70500000	-0.0201643	0.2627	0.579259	0.463233	0.702525	Fig.2CE
chr1	70500000	70600000	-0.0168842	0.275128	0.645165	0.487266	0.737814	Fig.2CE
chr1	70600000	70700000	-0.0177916	0.347781	0.651221	0.485549	0.70404	Fig.2CE
chr1	70700000	70800000	-0.0206113	0.308204	0.687202	0.499037	0.597309	Fig.2CE
chr1	70800000	70900000	-0.0179286	0.338987	0.745627	0.528219	0.411989	Fig.2CE
chr1	70900000	71000000	-0.0156766	0.40514	0.662621	0.508355	0.424546	Fig.2CE
chr1	71000000	71100000	0.00134195	0.404375	0.173849	0.506148	0.278845	Fig.2CE
chr1	71100000	71200000	-0.00871235	0.387167	0.753465	0.525276	0.521752	Fig.2CE
chr1	71200000	71300000	-0.0170585	0.412596	0.812602	0.547837	0.41567	Fig.2CE
chr1	71300000	71400000	-0.0163296	0.460012	0.671171	0.552987	0.15133	Fig.2CE
chr1	71400000	71500000	-0.00709496	0.483338	0.390092	0.551025	0.222556	Fig.2CE
chr1	71500000	71600000	0.0147399	0.329809	0.135374	0.384025	0.182288	Fig.2CE
chr1	71600000	71700000	0.0263082	0.378372	0.0306373	0.304326	0.16302	Fig.2CE
chr1	71700000	71800000	0.0199627	0.539358	0.0523685	0.471816	0.266721	Fig.2CE
chr1	71800000	71900000	0.0179901	0.527504	0.0505872	0.422035	0.28101	Fig.2CE
chr1	71900000	72000000	0.0252855	0.533048	0.0545059	0.433071	0.20134	Fig.2CE
chr1	72000000	72100000	0.02487	0.532666	0.0498747	0.517674	0.178825	Fig.2CE
chr1	72100000	72200000	0.0105682	0.37799	0.0623434	0.368085	0.231866	Fig.2CE
chr1	72200000	72300000	0.0226372	0.246831	0.0284998	0.328849	0.178608	Fig.2CE
chr1	72300000	72400000	0.0127107	0.312602	0.0687559	0.353127	0.161721	Fig.2CE
chr1	72400000	72500000	0.0184807	0.471675	0.18988	0.466421	0.127082	Fig.2CE
chr1	72500000	72600000	0.0158447	0.41967	0.197361	0.43773	0.194412	Fig.2CE
chr1	72600000	72700000	0.00484305	0.38124	0.19558	0.453424	0.20502	Fig.2CE
chr1	72700000	72800000	0.00164113	0.366901	0.540428	0.430618	0.198959	Fig.2CE
chr1	72800000	72900000	-0.00717608	0.31547	0.57819	0.413452	0.152412	Fig.2CE
chr1	72900000	73000000	-0.0153394	0.245875	0.458135	0.510807	0.389041	Fig.2CE
chr1	73000000	73100000	-0.0264011	0.207254	0.405054	0.455386	0.445113	Fig.2CE
chr1	73100000	73200000	-0.0295584	0.197694	0.391517	0.478192	0.509412	Fig.2CE
chr1	73200000	73300000	-0.0271719	0.213372	0.409329	0.424733	0.498587	Fig.2CE
chr1	73300000	73400000	-0.0288572	0.230388	0.412891	0.446068	0.533443	Fig.2CE
chr1	73400000	73500000	-0.0287863	0.259832	0.468822	0.445332	0.579989	Fig.2CE
chr1	73500000	73600000	-0.02599	0.261362	0.516916	0.483097	0.537773	Fig.2CE
chr1	73600000	73700000	-0.0246766	0.313175	0.64659	0.489963	0.436886	Fig.2CE
chr1	73700000	73800000	-0.0234496	0.374931	0.91912	0.511053	0.435154	Fig.2CE
chr1	73800000	73900000	0.000924548	0.440319	0.376554	0.428411	0.265855	Fig.2CE
chr1	73900000	74000000	0.031153	0.287173	0.0167437	0.187599	0.0324742	Fig.2CE
chr1	74000000	74100000	0.0363068	0.455997	0.0160312	0.390401	0.0606185	Fig.2CE
chr1	74100000	74200000	0.0345546	0.452364	0.0381185	0.476966	0.080536	Fig.2CE
chr1	74200000	74300000	0.0442507	0.241287	0.0238686	0.320511	0.0716597	Fig.2CE
chr1	74300000	74400000	0.0453294	0.305145	0.0242249	0.35092	0.160639	Fig.2CE
chr1	74400000	74500000	0.0456249	0.244346	0.0217311	0.277842	0.0681958	Fig.2CE
chr1	74500000	74600000	0.0519572	0.302469	0.0210186	0.328604	0.0868143	Fig.2CE
chr1	74600000	74700000	0.0430036	0.332104	0.0651934	0.36784	0.182721	Fig.2CE
chr1	74700000	74800000	0.0484109	0.324456	0.0267186	0.355824	0.10067	Fig.2CE
chr1	74800000	74900000	0.0475551	0.332104	0.0391873	0.384761	0.142237	Fig.2CE
chr1	74900000	75000000	0.0356135	0.373593	0.0480935	0.397022	0.103484	Fig.2CE
chr1	75000000	75100000	0.01972	0.166147	0.0235124	0.2158	0.0409175	Fig.2CE
chr1	75100000	75200000	0.0407762	0.209548	0.0110437	0.215554	0.0701443	Fig.2CE
chr1	75200000	75300000	0.03842	0.362503	0.0306373	0.349939	0.10868	Fig.2CE
chr1	75300000	75400000	0.0424483	0.321588	0.0217311	0.347732	0.10933	Fig.2CE
chr1	75400000	75500000	0.0435401	0.168633	0.0131812	0.148607	0.0270618	Fig.2CE
chr1	75500000	75600000	0.0335519	0.316426	0.0363373	0.314136	0.123835	Fig.2CE
chr1	75600000	75700000	-0.00455368	0.420053	0.44531	0.423752	0.296381	Fig.2CE
chr1	75700000	75800000	-0.0188428	0.345678	0.73209	0.434051	0.540587	Fig.2CE
chr1	75800000	75900000	-0.0215839	0.301321	0.566078	0.424978	0.550546	Fig.2CE
chr1	75900000	76000000	-0.02206	0.230006	0.49661	0.423016	0.651865	Fig.2CE
chr1	76000000	76100000	-0.0242379	0.226756	0.425004	0.401191	0.632381	Fig.2CE
chr1	76100000	76200000	-0.0235425	0.1954	0.413248	0.421054	0.700577	Fig.2CE
chr1	76200000	76300000	-0.0323446	0.213181	0.408973	0.459065	0.69668	Fig.2CE
chr1	76300000	76400000	-0.0225997	0.229432	0.447447	0.427185	0.708803	Fig.2CE
chr1	76400000	76500000	-0.0265112	0.216431	0.417879	0.425223	0.69235	Fig.2CE
chr1	76500000	76600000	-0.0247922	0.238036	0.44816	0.433806	0.70404	Fig.2CE
chr1	76600000	76700000	-0.0289606	0.240331	0.42821	0.436994	0.697329	Fig.2CE
chr1	76700000	76800000	-0.0230613	0.27551	0.511572	0.412962	0.694082	Fig.2CE
chr1	76800000	76900000	-0.0218493	0.255626	0.557528	0.435768	0.640608	Fig.2CE
chr1	76900000	77000000	-0.0154642	0.283732	0.557884	0.471816	0.583453	Fig.2CE
chr1	77000000	77100000	-0.0232173	0.256582	0.522616	0.422526	0.537989	Fig.2CE
chr1	77100000	77200000	-0.0154203	0.274172	0.58959	0.467402	0.438835	Fig.2CE
chr1	77200000	77300000	-0.0142539	0.316426	0.639821	0.474023	0.346824	Fig.2CE
chr1	77300000	77400000	-0.0113409	0.373019	0.702521	0.452689	0.173845	Fig.2CE
chr1	77400000	77500000	0.00251445	0.424259	0.318486	0.474759	0.116907	Fig.2CE
chr1	77500000	77600000	-0.0084224	0.433627	0.327392	0.49168	0.162587	Fig.2CE
chr1	77600000	77700000	-0.00766408	0.459439	0.534372	0.54563	0.221907	Fig.2CE
chr1	77700000	77800000	-0.00411511	0.484867	0.288561	0.543177	0.220824	Fig.2CE
chr1	77800000	77900000	0.0135601	0.573772	0.0883495	0.540725	0.195062	Fig.2CE
chr1	77900000	78000000	0.00905236	0.437642	0.197361	0.503941	0.175794	Fig.2CE
chr1	78000000	78100000	0.0142208	0.478176	0.0837183	0.526257	0.155443	Fig.2CE
chr1	78100000	78200000	0.0296124	0.315852	0.0295686	0.41615	0.0766391	Fig.2CE
chr1	78200000	78300000	0.017367	0.414508	0.132524	0.456858	0.197876	Fig.2CE
chr1	78300000	78400000	0.0188461	0.42598	0.0598497	0.480154	0.120155	Fig.2CE
chr1	78400000	78500000	0.0200351	0.210313	0.0281436	0.292556	0.0909277	Fig.2CE
chr1	78500000	78600000	0.0119151	0.434966	0.156749	0.434297	0.207185	Fig.2CE
chr1	78600000	78700000	0.0127684	0.405522	0.114712	0.412226	0.153928	Fig.2CE
chr1	78700000	78800000	-0.0124916	0.382961	0.558953	0.438466	0.382979	Fig.2CE
chr1	78800000	78900000	-0.0221569	0.26901	0.534016	0.403153	0.430608	Fig.2CE
chr1	78900000	79000000	-0.0288554	0.271686	0.51371	0.435278	0.631731	Fig.2CE
chr1	79000000	79100000	-0.0288178	0.281246	0.553609	0.439446	0.714432	Fig.2CE
chr1	79100000	79200000	-0.0265518	0.339178	0.660128	0.461517	0.832205	Fig.2CE
chr1	79200000	79300000	-0.0311922	0.256964	0.483785	0.471571	0.694731	Fig.2CE
chr1	79300000	79400000	-0.029244	0.225417	0.478797	0.458574	0.598824	Fig.2CE
chr1	79400000	79500000	-0.0309951	0.226565	0.447804	0.44288	0.420866	Fig.2CE
chr1	79500000	79600000	-0.0233281	0.247596	0.463479	0.476476	0.464164	Fig.2CE
chr1	79600000	79700000	-0.0048474	0.288894	0.455285	0.403398	0.293567	Fig.2CE
chr1	79700000	79800000	0.00421208	0.290614	0.200924	0.341356	0.129247	Fig.2CE
chr1	79800000	79900000	-0.0177755	0.250081	0.526178	0.377649	0.475422	Fig.2CE
chr1	79900000	80000000	-0.0289202	0.256008	0.450297	0.433806	0.663123	Fig.2CE
chr1	80000000	80100000	-0.0199472	0.236507	0.458135	0.41664	0.749071	Fig.2CE
chr1	80100000	80200000	-0.022128	0.256964	0.518697	0.395551	0.558989	Fig.2CE
chr1	80200000	80300000	0.00742658	0.346825	0.412891	0.482116	0.259144	Fig.2CE
chr1	80300000	80400000	0.0044437	0.353708	0.412891	0.516202	0.342278	Fig.2CE
chr1	80400000	80500000	-0.0122837	0.255052	0.542566	0.454405	0.584968	Fig.2CE
chr1	80500000	80600000	-0.0255939	0.210313	0.43676	0.397758	0.602937	Fig.2CE
chr1	80600000	80700000	-0.0259458	0.216049	0.443173	0.40021	0.665937	Fig.2CE
chr1	80700000	80800000	-0.0253493	0.212416	0.424291	0.458574	0.538206	Fig.2CE
chr1	80800000	80900000	-0.0289024	0.226756	0.463835	0.495113	0.398567	Fig.2CE
chr1	80900000	81000000	-0.0278147	0.228477	0.47951	0.475495	0.610515	Fig.2CE
chr1	81000000	81100000	-0.0363407	0.206489	0.444954	0.508355	0.595577	Fig.2CE
chr1	81100000	81200000	-0.0325919	0.21949	0.480222	0.532878	0.363278	Fig.2CE
chr1	81200000	81300000	-0.025084	0.292909	0.651221	0.523314	0.220824	Fig.2CE
chr1	81300000	81400000	-0.0122616	0.399021	0.700027	0.475985	0.279062	Fig.2CE
chr1	81400000	81500000	-0.014302	0.48525	0.866039	0.54563	0.470876	Fig.2CE
chr1	81500000	81600000	-0.00831194	0.452364	0.365867	0.504677	0.31868	Fig.2CE
chr1	81600000	81700000	-0.00256041	0.544137	0.157818	0.480399	0.34401	Fig.2CE
chr1	81700000	81800000	0.00800053	0.606467	0.0730308	0.473533	0.234031	Fig.2CE
chr1	81800000	81900000	0.00610698	0.591553	0.159243	0.532387	0.290103	Fig.2CE
chr1	81900000	82000000	-0.00163236	0.545285	0.117206	0.529445	0.203072	Fig.2CE
chr1	82000000	82100000	0.00487162	0.521194	0.202349	0.584376	0.196794	Fig.2CE
chr1	82100000	82200000	0.00451834	0.512208	0.160668	0.526012	0.191814	Fig.2CE
chr1	82200000	82300000	0.0180658	0.401889	0.0537934	0.452198	0.145484	Fig.2CE
chr1	82300000	82400000	0.0145712	0.398065	0.0751683	0.485304	0.125134	Fig.2CE
chr1	82400000	82500000	0.00785397	0.426553	0.307798	0.447539	0.16302	Fig.2CE
chr1	82500000	82600000	-0.00959534	0.407625	0.676871	0.477211	0.316515	Fig.2CE
chr1	82600000	82700000	-0.00531985	0.412023	0.624859	0.52454	0.134443	Fig.2CE
chr1	82700000	82800000	0.00714879	0.387741	0.13858	0.430864	0.172546	Fig.2CE
chr1	82800000	82900000	0.0190796	0.329618	0.0277873	0.436994	0.111495	Fig.2CE
chr1	82900000	83000000	0.00743324	0.430568	0.133949	0.461762	0.196794	Fig.2CE
chr1	83000000	83100000	-0.010335	0.421965	0.573203	0.53533	0.174711	Fig.2CE
chr1	83100000	83200000	-0.0134204	0.317764	0.602415	0.561324	0.140938	Fig.2CE
chr1	83200000	83300000	-0.0247337	0.248169	0.463835	0.515222	0.362195	Fig.2CE
chr1	83300000	83400000	-0.0341505	0.20018	0.402204	0.475985	0.483865	Fig.2CE
chr1	83400000	83500000	-0.0327017	0.231153	0.43961	0.471571	0.619391	Fig.2CE
chr1	83500000	83600000	-0.0340748	0.218917	0.418948	0.429883	0.693216	Fig.2CE
chr1	83600000	83700000	-0.0317159	0.232683	0.433198	0.440427	0.731319	Fig.2CE
chr1	83700000	83800000	-0.0314233	0.215093	0.457066	0.392853	0.492092	Fig.2CE
chr1	83800000	83900000	-0.0315964	0.2258	0.425004	0.401436	0.736298	Fig.2CE
chr1	83900000	84000000	-0.0313133	0.215667	0.43676	0.442389	0.733484	Fig.2CE
chr1	84000000	84100000	-0.0331489	0.22255	0.406123	0.401436	0.694948	Fig.2CE
chr1	84100000	84200000	-0.0317826	0.226947	0.410754	0.408548	0.679793	Fig.2CE
chr1	84200000	84300000	-0.0305866	0.214137	0.417523	0.392118	0.69668	Fig.2CE
chr1	84300000	84400000	-0.030649	0.251802	0.47096	0.425223	0.733484	Fig.2CE
chr1	84400000	84500000	-0.0313177	0.241287	0.454572	0.445332	0.678494	Fig.2CE
chr1	84500000	84600000	-0.0276493	0.237845	0.427141	0.439937	0.646236	Fig.2CE
chr1	84600000	84700000	-0.0179581	0.267289	0.503022	0.41051	0.550762	Fig.2CE
chr1	84700000	84800000	0.0198973	0.272069	0.100462	0.34577	0.164752	Fig.2CE
chr1	84800000	84900000	0.0196484	0.306484	0.0826495	0.410264	0.182072	Fig.2CE
chr1	84900000	85000000	-0.0108906	0.472057	0.927314	0.77884	1.15132	Fig.2CE
chr1	85000000	85100000	-0.0290591	0.885227	1.64587	1.59446	2.50289	Fig.2CE
chr1	85100000	85200000	-0.0270019	0.73667	1.34448	1.31049	1.95906	Fig.2CE
chr1	85200000	85300000	-0.0279883	1.1745	2.25006	2.06653	3.03396	Fig.2CE
chr1	85300000	85400000	-0.0262959	0.506663	0.992863	0.908075	1.47887	Fig.2CE
chr1	85400000	85500000	-0.04077	0.392521	0.691477	0.671676	1.09676	Fig.2CE
chr1	85500000	85600000	-0.0222326	0.835708	1.59528	1.54395	2.26713	Fig.2CE
chr1	85600000	85700000	-0.0256766	0.803205	1.42855	1.41128	1.76638	Fig.2CE
chr1	85700000	85800000	-0.00360415	0.38927	0.589234	0.467157	0.255897	Fig.2CE
chr1	85800000	85900000	0.0225427	0.335545	0.094762	0.391137	0.251134	Fig.2CE
chr1	85900000	86000000	0.00989378	0.420626	0.231917	0.401682	0.248319	Fig.2CE
chr1	86000000	86100000	0.0380126	0.314896	0.100106	0.34577	0.204154	Fig.2CE
chr1	86100000	86200000	0.0512452	0.24339	0.0217311	0.308741	0.106082	Fig.2CE
chr1	86200000	86300000	0.0488445	0.304763	0.0274311	0.395306	0.115392	Fig.2CE
chr1	86300000	86400000	0.0531896	0.281437	0.0377623	0.286425	0.108247	Fig.2CE
chr1	86400000	86500000	0.0578709	0.333442	0.0245811	0.343318	0.117773	Fig.2CE
chr1	86500000	86600000	0.0529045	0.215284	0.0156749	0.287896	0.0939587	Fig.2CE
chr1	86600000	86700000	0.0414667	0.362312	0.0295686	0.402417	0.105216	Fig.2CE
chr1	86700000	86800000	0.0436147	0.485823	0.120412	0.536311	0.201556	Fig.2CE
chr1	86800000	86900000	0.042234	0.480279	0.111862	0.512524	0.18402	Fig.2CE
chr1	86900000	87000000	0.0365277	0.416038	0.125399	0.450972	0.203938	Fig.2CE
chr1	87000000	87100000	0.0448118	0.380093	0.037406	0.385742	0.109979	Fig.2CE
chr1	87100000	87200000	0.0508775	0.397301	0.0527247	0.364898	0.157175	Fig.2CE
chr1	87200000	87300000	0.0510571	0.349885	0.0220874	0.327378	0.099804	Fig.2CE
chr1	87300000	87400000	0.0463517	0.38602	0.0284998	0.434051	0.126433	Fig.2CE
chr1	87400000	87500000	0.0431432	0.286791	0.0448872	0.297215	0.0885463	Fig.2CE
chr1	87500000	87600000	0.0436012	0.501501	0.0520122	0.43209	0.156742	Fig.2CE
chr1	87600000	87700000	0.0390027	0.434583	0.0463122	0.415905	0.17233	Fig.2CE
chr1	87700000	87800000	0.0424678	0.30744	0.0723183	0.340865	0.154361	Fig.2CE
chr1	87800000	87900000	0.0504656	0.419097	0.0320623	0.42694	0.156526	Fig.2CE
chr1	87900000	88000000	0.0423137	0.293865	0.0288561	0.375442	0.0900618	Fig.2CE
chr1	88000000	88100000	0.0263065	0.490986	0.148912	0.55691	0.221041	Fig.2CE
chr1	88100000	88200000	0.0321201	0.478176	0.115781	0.413943	0.238361	Fig.2CE
chr1	88200000	88300000	-0.00241234	1.25672	1.54113	1.11946	0.791504	Fig.2CE
chr1	88300000	88400000	0.0182668	0.629601	0.230136	0.572605	0.240958	Fig.2CE
chr1	88400000	88500000	0.0356872	0.415846	0.0274311	0.438466	0.141804	Fig.2CE
chr1	88500000	88600000	0.0385766	0.495383	0.0420373	0.438956	0.178608	Fig.2CE
chr1	88600000	88700000	0.0386628	0.586391	0.0441748	0.505413	0.124917	Fig.2CE
chr1	88700000	88800000	0.0319176	0.406669	0.0260061	0.369066	0.183371	Fig.2CE
chr1	88800000	88900000	0.0329302	0.556565	0.086212	0.438711	0.267804	Fig.2CE
chr1	88900000	89000000	0.0387365	0.561918	0.0466685	0.39457	0.246154	Fig.2CE
chr1	89000000	89100000	0.0447256	0.437834	0.0302811	0.395551	0.234031	Fig.2CE
chr1	89100000	89200000	0.0334951	0.381814	0.0345561	0.393589	0.139206	Fig.2CE
chr1	89200000	89300000	0.0286137	0.439363	0.105806	0.424242	0.254598	Fig.2CE
chr1	89300000	89400000	0.0329055	0.456762	0.0641246	0.441899	0.233598	Fig.2CE
chr1	89400000	89500000	0.0365128	0.394433	0.0477372	0.392608	0.165185	Fig.2CE
chr1	89500000	89600000	0.0408825	0.260788	0.0199499	0.28618	0.078371	Fig.2CE
chr1	89600000	89700000	0.0339316	0.20343	0.0170999	0.227816	0.0954741	Fig.2CE
chr1	89700000	89800000	0.0380137	0.245302	0.0317061	0.295744	0.133361	Fig.2CE
chr1	89800000	89900000	0.0387191	0.283158	0.0274311	0.320266	0.0965566	Fig.2CE
chr1	89900000	90000000	0.0373797	0.345296	0.0455997	0.371273	0.174711	Fig.2CE
chr1	90000000	90100000	0.0340365	0.387167	0.043106	0.392363	0.255247	Fig.2CE
chr1	90100000	90200000	0.0324039	0.402272	0.0509435	0.393589	0.201773	Fig.2CE
chr1	90200000	90300000	0.0433629	0.458291	0.0309936	0.44852	0.145701	Fig.2CE
chr1	90300000	90400000	0.0351885	0.440702	0.0651934	0.447049	0.200041	Fig.2CE
chr1	90400000	90500000	0.0275425	0.453703	0.0523685	0.420074	0.192031	Fig.2CE
chr1	90500000	90600000	0.0271123	0.380284	0.0512997	0.392118	0.265206	Fig.2CE
chr1	90600000	90700000	0.0458044	0.418523	0.0726746	0.363671	0.153278	Fig.2CE
chr1	90700000	90800000	0.0466358	0.495574	0.0381185	0.481625	0.131845	Fig.2CE
chr1	90800000	90900000	0.0416558	0.478558	0.0434623	0.412472	0.255247	Fig.2CE
chr1	90900000	91000000	0.0383885	0.353135	0.0580684	0.333508	0.182072	Fig.2CE
chr1	91000000	91100000	0.0531972	0.33631	0.0131812	0.349939	0.101536	Fig.2CE
chr1	91100000	91200000	0.0467714	0.310307	0.0370498	0.331792	0.162154	Fig.2CE
chr1	91200000	91300000	0.0493497	0.367283	0.0238686	0.400946	0.0803195	Fig.2CE
chr1	91300000	91400000	0.0500173	0.353326	0.0192374	0.29182	0.105649	Fig.2CE
chr1	91400000	91500000	0.046944	0.341281	0.0619872	0.338658	0.133144	Fig.2CE
chr1	91500000	91600000	0.0466001	0.247405	0.0270748	0.260186	0.0941752	Fig.2CE
chr1	91600000	91700000	0.0407415	0.418141	0.0455997	0.387949	0.172763	Fig.2CE
chr1	91700000	91800000	0.0417621	0.421965	0.0537934	0.39972	0.145051	Fig.2CE
chr1	91800000	91900000	0.0448706	0.370916	0.0406123	0.410755	0.165185	Fig.2CE
chr1	91900000	92000000	0.0356308	0.249508	0.0128249	0.253565	0.0632164	Fig.2CE
chr1	92000000	92100000	0.0407433	0.420053	0.0676871	0.44337	0.147433	Fig.2CE
chr1	92100000	92200000	0.0437325	0.382961	0.0381185	0.440427	0.0859484	Fig.2CE
chr1	92200000	92300000	0.0360782	0.422538	0.104024	0.415414	0.237495	Fig.2CE
chr1	92300000	92400000	0.0386032	0.457144	0.102599	0.408303	0.301577	Fig.2CE
chr1	92400000	92500000	0.0362962	0.325221	0.101531	0.301629	0.233381	Fig.2CE
chr1	92500000	92600000	0.0320236	0.516988	0.273955	0.461026	0.446195	Fig.2CE
chr1	92600000	92700000	0.0484165	0.384108	0.053081	0.38427	0.0868143	Fig.2CE
chr1	92700000	92800000	0.0497239	0.473396	0.0334873	0.41051	0.122536	Fig.2CE
chr1	92800000	92900000	0.0460526	0.337839	0.0210186	0.327378	0.150247	Fig.2CE
chr1	92900000	93000000	0.0474974	0.334971	0.0569997	0.327133	0.17666	Fig.2CE
chr1	93000000	93100000	0.0380648	0.418141	0.0826495	0.364407	0.164319	Fig.2CE
chr1	93100000	93200000	0.0420449	0.356385	0.0587809	0.321738	0.151113	Fig.2CE
chr1	93200000	93300000	0.0454827	0.368622	0.0423935	0.317324	0.0948246	Fig.2CE
chr1	93300000	93400000	0.0507437	0.290423	0.0210186	0.264109	0.0889793	Fig.2CE
chr1	93400000	93500000	0.0559563	0.270922	0.0213749	0.302365	0.0827009	Fig.2CE
chr1	93500000	93600000	0.0494214	0.291379	0.0188811	0.325906	0.194412	Fig.2CE
chr1	93600000	93700000	0.0572742	0.377608	0.0188811	0.359748	0.20502	Fig.2CE
chr1	93700000	93800000	0.0539131	0.281437	0.0192374	0.301874	0.126	Fig.2CE
chr1	93800000	93900000	0.0281637	0.359062	0.141074	0.274164	0.183587	Fig.2CE
chr1	93900000	94000000	-0.0175986	0.445864	0.237617	0.346506	0.199825	Fig.2CE
chr1	94000000	94100000	-0.00833181	0.487735	0.475947	0.43773	0.207185	Fig.2CE
chr1	94100000	94200000	-0.0147463	0.480852	0.633409	0.472797	0.563968	Fig.2CE
chr1	94200000	94300000	-0.0253816	0.412405	0.824358	0.493151	0.619824	Fig.2CE
chr1	94300000	94400000	-0.0249123	0.36996	0.694327	0.48702	0.725473	Fig.2CE
chr1	94400000	94500000	-0.0280617	0.335545	0.698246	0.493396	0.70469	Fig.2CE
chr1	94500000	94600000	-0.0237322	0.278378	0.592084	0.506393	0.625669	Fig.2CE
chr1	94600000	94700000	-0.0250146	0.261744	0.512285	0.494132	0.70837	Fig.2CE
chr1	94700000	94800000	-0.0301221	0.256582	0.534372	0.461762	0.706855	Fig.2CE
chr1	94800000	94900000	-0.0260955	0.243581	0.506941	0.461517	0.752968	Fig.2CE
chr1	94900000	95000000	-0.0258989	0.286408	0.581397	0.446558	0.783927	Fig.2CE
chr1	95000000	95100000	-0.0259451	0.236889	0.505516	0.424733	0.80969	Fig.2CE
chr1	95100000	95200000	-0.028524	0.25467	0.539716	0.445087	0.789123	Fig.2CE
chr1	95200000	95300000	-0.0261376	0.303616	0.644096	0.467402	0.714649	Fig.2CE
chr1	95300000	95400000	-0.0178725	0.31872	0.631628	0.505413	0.532577	Fig.2CE
chr1	95400000	95500000	-0.0251994	0.262127	0.539716	0.449991	0.762927	Fig.2CE
chr1	95500000	95600000	-0.0272002	0.246831	0.550047	0.44852	0.746257	Fig.2CE
chr1	95600000	95700000	-0.0232756	0.273981	0.563584	0.426695	0.716814	Fig.2CE
chr1	95700000	95800000	-0.0238442	0.257538	0.540072	0.372009	0.678278	Fig.2CE
chr1	95800000	95900000	-0.0240226	0.263656	0.524041	0.339394	0.648185	Fig.2CE
chr1	95900000	96000000	-0.0272463	0.242816	0.540428	0.414433	0.731752	Fig.2CE
chr1	96000000	96100000	-0.0240735	0.253141	0.513353	0.445332	0.695381	Fig.2CE
chr1	96100000	96200000	-0.0296127	0.265759	0.535084	0.429147	0.757731	Fig.2CE
chr1	96200000	96300000	-0.0311673	0.264803	0.541853	0.446313	0.713566	Fig.2CE
chr1	96300000	96400000	-0.0311574	0.241478	0.568572	0.435032	0.722443	Fig.2CE
chr1	96400000	96500000	-0.0271987	0.258876	0.496253	0.402172	0.696463	Fig.2CE
chr1	96500000	96600000	-0.0268205	0.23383	0.508366	0.397513	0.639525	Fig.2CE
chr1	96600000	96700000	-0.0242539	0.241287	0.544347	0.445087	0.753401	Fig.2CE
chr1	96700000	96800000	-0.0303569	0.263656	0.520835	0.407567	0.638226	Fig.2CE
chr1	96800000	96900000	-0.0272092	0.264421	0.538291	0.391382	0.56202	Fig.2CE
chr1	96900000	97000000	-0.0316643	0.249125	0.530453	0.424978	0.791071	Fig.2CE
chr1	97000000	97100000	-0.0258864	0.212034	0.503735	0.420319	0.681742	Fig.2CE
chr1	97100000	97200000	-0.030841	0.275701	0.512997	0.431354	0.790422	Fig.2CE
chr1	97200000	97300000	-0.032461	0.236889	0.455641	0.43773	0.811638	Fig.2CE
chr1	97300000	97400000	-0.0306935	0.248361	0.515491	0.477211	0.843896	Fig.2CE
chr1	97400000	97500000	-0.0250814	0.302851	0.602415	0.478683	0.798865	Fig.2CE
chr1	97500000	97600000	-0.0156514	0.368813	0.677584	0.490699	0.571546	Fig.2CE
chr1	97600000	97700000	0.00356927	0.376843	0.335586	0.452689	0.231866	Fig.2CE
chr1	97700000	97800000	0.0131801	0.276275	0.0883495	0.354108	0.108897	Fig.2CE
chr1	97800000	97900000	0.0112313	0.389653	0.133949	0.43822	0.265855	Fig.2CE
chr1	97900000	98000000	0.0123737	0.405331	0.0840745	0.489473	0.171247	Fig.2CE
chr1	98000000	98100000	0.0123565	0.429039	0.0666184	0.512524	0.135093	Fig.2CE
chr1	98100000	98200000	0.0098004	0.436687	0.328817	0.484813	0.437752	Fig.2CE
chr1	98200000	98300000	-0.0125667	0.397683	0.786596	0.48653	0.68802	Fig.2CE
chr1	98300000	98400000	-0.0195889	0.340898	0.717483	0.462743	0.686937	Fig.2CE
chr1	98400000	98500000	-0.0265956	0.249317	0.500528	0.461517	0.816834	Fig.2CE
chr1	98500000	98600000	-0.0322191	0.235933	0.462766	0.443861	0.714649	Fig.2CE
chr1	98600000	98700000	-0.0293235	0.255244	0.490553	0.433561	0.778298	Fig.2CE
chr1	98700000	98800000	-0.0306526	0.247596	0.453504	0.434787	0.826143	Fig.2CE
chr1	98800000	98900000	-0.0295983	0.25142	0.514066	0.427185	0.796267	Fig.2CE
chr1	98900000	99000000	-0.0297113	0.237463	0.509791	0.379611	0.636494	Fig.2CE
chr1	99000000	99100000	-0.02947	0.243007	0.517272	0.439937	0.690618	Fig.2CE
chr1	99100000	99200000	-0.0295114	0.253332	0.495185	0.403889	0.707937	Fig.2CE
chr1	99200000	99300000	-0.0278968	0.264612	0.545772	0.39506	0.650999	Fig.2CE
chr1	99300000	99400000	-0.0308957	0.23383	0.529028	0.447539	0.705772	Fig.2CE
chr1	99400000	99500000	-0.0326037	0.228477	0.491978	0.370783	0.707288	Fig.2CE
chr1	99500000	99600000	-0.0291952	0.250846	0.537222	0.427185	0.756216	Fig.2CE
chr1	99600000	99700000	-0.0306571	0.22102	0.504803	0.409529	0.73803	Fig.2CE
chr1	99700000	99800000	-0.0316162	0.238227	0.525822	0.375197	0.604236	Fig.2CE
chr1	99800000	99900000	-0.0268998	0.235933	0.511216	0.40536	0.668319	Fig.2CE
chr1	99900000	100000000	-0.0271706	0.217387	0.511572	0.427185	0.678927	Fig.2CE
chr1	100000000	100100000	-0.0263751	0.23058	0.532947	0.412472	0.702525	Fig.2CE
chr1	100100000	100200000	-0.025963	0.253523	0.491978	0.429637	0.682391	Fig.2CE
chr1	100200000	100300000	-0.0290902	0.260597	0.561091	0.432825	0.602288	Fig.2CE
chr1	100300000	100400000	-0.0262265	0.250655	0.505872	0.385497	0.692133	Fig.2CE
chr1	100400000	100500000	-0.026599	0.23058	0.504091	0.41051	0.725257	Fig.2CE
chr1	100500000	100600000	-0.0264977	0.250655	0.503735	0.378385	0.731535	Fig.2CE
chr1	100600000	100700000	-0.025158	0.238992	0.540072	0.381082	0.644721	Fig.2CE
chr1	100700000	100800000	-0.0268934	0.279908	0.574984	0.411736	0.708154	Fig.2CE
chr1	100800000	100900000	-0.0240155	0.247596	0.547553	0.414188	0.7337	Fig.2CE
chr1	100900000	101000000	-0.0263698	0.25142	0.531166	0.420074	0.760979	Fig.2CE
chr1	101000000	101100000	-0.0253357	0.238992	0.560022	0.397267	0.743659	Fig.2CE
chr1	101100000	101200000	-0.0289141	0.259832	0.537934	0.419828	0.712051	Fig.2CE
chr1	101200000	101300000	-0.0257852	0.263274	0.532947	0.429637	0.747556	Fig.2CE
chr1	101300000	101400000	-0.0272914	0.269392	0.535441	0.385987	0.724824	Fig.2CE
chr1	101400000	101500000	-0.0257998	0.244919	0.509435	0.425469	0.740412	Fig.2CE
chr1	101500000	101600000	-0.0258419	0.239948	0.539003	0.39457	0.715298	Fig.2CE
chr1	101600000	101700000	-0.0333018	0.240904	0.534372	0.401191	0.732834	Fig.2CE
chr1	101700000	101800000	-0.0270329	0.247978	0.501241	0.38329	0.671566	Fig.2CE
chr1	101800000	101900000	-0.0293826	0.240904	0.545416	0.412717	0.724607	Fig.2CE
chr1	101900000	102000000	-0.0293406	0.266524	0.53081	0.400946	0.717896	Fig.2CE
chr1	102000000	102100000	-0.0270142	0.267098	0.545416	0.416395	0.751886	Fig.2CE
chr1	102100000	102200000	-0.0246146	0.258303	0.539716	0.418112	0.718546	Fig.2CE
chr1	102200000	102300000	-0.0285051	0.261553	0.548266	0.390892	0.799731	Fig.2CE
chr1	102300000	102400000	-0.0304395	0.252567	0.540784	0.424978	0.758597	Fig.2CE
chr1	102400000	102500000	-0.0240168	0.250273	0.50231	0.46446	0.771803	Fig.2CE
chr1	102500000	102600000	-0.0301465	0.260788	0.510503	0.434297	0.750803	Fig.2CE
chr1	102600000	102700000	-0.0282644	0.255244	0.524753	0.441163	0.739546	Fig.2CE
chr1	102700000	102800000	-0.0310167	0.227903	0.51086	0.440427	0.734783	Fig.2CE
chr1	102800000	102900000	-0.0309635	0.229624	0.497322	0.436013	0.718762	Fig.2CE
chr1	102900000	103000000	-0.0309041	0.239948	0.562159	0.419583	0.705772	Fig.2CE
chr1	103000000	103100000	-0.0318077	0.255052	0.52796	0.411	0.744741	Fig.2CE
chr1	103100000	103200000	-0.0244793	0.268436	0.543634	0.416395	0.678278	Fig.2CE
chr1	103200000	103300000	-0.0303175	0.249125	0.543991	0.408303	0.713783	Fig.2CE
chr1	103300000	103400000	-0.024793	0.242434	0.536509	0.409529	0.766391	Fig.2CE
chr1	103400000	103500000	-0.0296811	0.245302	0.52796	0.417867	0.745174	Fig.2CE
chr1	103500000	103600000	-0.0329347	0.273216	0.525466	0.419583	0.749071	Fig.2CE
chr1	103600000	103700000	-0.0290486	0.243963	0.505872	0.451953	0.7757	Fig.2CE
chr1	103700000	103800000	-0.0241968	0.237463	0.533659	0.424242	0.678278	Fig.2CE
chr1	103800000	103900000	-0.0299362	0.249699	0.525466	0.42743	0.718329	Fig.2CE
chr1	103900000	104000000	-0.027359	0.21777	0.491978	0.414433	0.740195	Fig.2CE
chr1	104000000	104100000	-0.0309933	0.215475	0.462766	0.41051	0.742793	Fig.2CE
chr1	104100000	104200000	-0.0316586	0.23861	0.506941	0.433071	0.779381	Fig.2CE
chr1	104200000	104300000	-0.0301841	0.263847	0.563584	0.426449	0.735649	Fig.2CE
chr1	104300000	104400000	-0.0348683	0.234977	0.540072	0.397022	0.746473	Fig.2CE
chr1	104400000	104500000	-0.0315931	0.214519	0.47666	0.428411	0.774618	Fig.2CE
chr1	104500000	104600000	-0.0328326	0.218726	0.477016	0.479418	0.596443	Fig.2CE
chr1	104600000	104700000	-0.0317016	0.21777	0.459204	0.458329	0.606185	Fig.2CE
chr1	104700000	104800000	-0.0296959	0.238227	0.446735	0.41615	0.682824	Fig.2CE
chr1	104800000	104900000	-0.0274148	0.226756	0.453147	0.447539	0.708154	Fig.2CE
chr1	104900000	105000000	-0.0229754	0.268245	0.497678	0.350674	0.47001	Fig.2CE
chr1	105000000	105100000	-0.0274829	0.279908	0.459916	0.419093	0.628051	Fig.2CE
chr1	105100000	105200000	-0.0255557	0.212799	0.430348	0.427185	0.604669	Fig.2CE
chr1	105200000	105300000	-0.0241824	0.246258	0.458847	0.437485	0.613762	Fig.2CE
chr1	105300000	105400000	-0.0121236	0.290041	0.536153	0.441408	0.492958	Fig.2CE
chr1	105400000	105500000	-0.00512238	0.346825	0.759521	0.466912	0.425195	Fig.2CE
chr1	105500000	105600000	0.011266	0.427127	0.261842	0.465441	0.317598	Fig.2CE
chr1	105600000	105700000	0.0177298	0.355238	0.0837183	0.414188	0.138557	Fig.2CE
chr1	105700000	105800000	0.0230714	0.376269	0.0541497	0.436749	0.141587	Fig.2CE
chr1	105800000	105900000	0.025303	0.423877	0.14143	0.466176	0.165835	Fig.2CE
chr1	105900000	106000000	0.0288554	0.426936	0.0480935	0.466176	0.211732	Fig.2CE
chr1	106000000	106100000	0.0236787	0.342046	0.0634121	0.380837	0.12167	Fig.2CE
chr1	106100000	106200000	0.0289291	0.414126	0.126468	0.459555	0.193979	Fig.2CE
chr1	106200000	106300000	0.0390035	0.522915	0.0854995	0.48702	0.225804	Fig.2CE
chr1	106300000	106400000	0.0372933	0.378372	0.0520122	0.406096	0.115825	Fig.2CE
chr1	106400000	106500000	0.0115336	0.483911	0.17848	0.504677	0.350938	Fig.2CE
chr1	106500000	106600000	0.0127269	0.435539	0.096187	0.458329	0.109546	Fig.2CE
chr1	106600000	106700000	0.0206013	0.428848	0.100106	0.464705	0.128814	Fig.2CE
chr1	106700000	106800000	0.0261764	0.229815	0.0299248	0.332037	0.0751236	Fig.2CE
chr1	106800000	106900000	-0.0109578	0.407243	0.629846	0.460781	0.33968	Fig.2CE
chr1	106900000	107000000	-0.0233027	0.300174	0.628421	0.457838	0.535391	Fig.2CE
chr1	107000000	107100000	-0.0258443	0.270157	0.472029	0.445577	0.689319	Fig.2CE
chr1	107100000	107200000	-0.0252865	0.250081	0.464547	0.425223	0.768989	Fig.2CE
chr1	107200000	107300000	-0.026342	0.230197	0.474522	0.431354	0.760762	Fig.2CE
chr1	107300000	107400000	-0.027184	0.227138	0.467754	0.435278	0.667669	Fig.2CE
chr1	107400000	107500000	-0.0248275	0.274745	0.505516	0.427921	0.588432	Fig.2CE
chr1	107500000	107600000	-0.0186637	0.301704	0.514422	0.433316	0.481917	Fig.2CE
chr1	107600000	107700000	-0.0232464	0.279908	0.602415	0.431844	0.5657	Fig.2CE
chr1	107700000	107800000	-0.0273494	0.253523	0.486279	0.438466	0.552494	Fig.2CE
chr1	107800000	107900000	-0.0291314	0.251037	0.51656	0.391137	0.637793	Fig.2CE
chr1	107900000	108000000	-0.0295192	0.240331	0.481291	0.398003	0.639742	Fig.2CE
chr1	108000000	108100000	-0.0269354	0.247405	0.509435	0.420564	0.7337	Fig.2CE
chr1	108100000	108200000	-0.0230862	0.235742	0.48236	0.386968	0.710968	Fig.2CE
chr1	108200000	108300000	-0.0276532	0.246831	0.548622	0.455877	0.690834	Fig.2CE
chr1	108300000	108400000	-0.0284697	0.267289	0.514422	0.424733	0.746906	Fig.2CE
chr1	108400000	108500000	-0.0275485	0.248743	0.550759	0.412717	0.726339	Fig.2CE
chr1	108500000	108600000	-0.0275554	0.262509	0.53081	0.454651	0.761628	Fig.2CE
chr1	108600000	108700000	-0.0256991	0.251611	0.554322	0.415414	0.735432	Fig.2CE
chr1	108700000	108800000	-0.0272717	0.251993	0.526891	0.437975	0.728288	Fig.2CE
chr1	108800000	108900000	-0.0261904	0.244919	0.553253	0.423507	0.688669	Fig.2CE
chr1	108900000	109000000	-0.0259834	0.243963	0.551472	0.381328	0.742144	Fig.2CE
chr1	109000000	109100000	-0.0250094	0.267098	0.543991	0.429637	0.748205	Fig.2CE
chr1	109100000	109200000	-0.0254756	0.247214	0.516916	0.423997	0.752968	Fig.2CE
chr1	109200000	109300000	-0.0269038	0.260788	0.51086	0.417867	0.762494	Fig.2CE
chr1	109300000	109400000	-0.0274454	0.242434	0.515135	0.399475	0.721793	Fig.2CE
chr1	109400000	109500000	-0.0249491	0.2258	0.538291	0.409038	0.659443	Fig.2CE
chr1	109500000	109600000	-0.0240136	0.236507	0.556459	0.408303	0.657061	Fig.2CE
chr1	109600000	109700000	-0.0262608	0.247787	0.504447	0.428411	0.734999	Fig.2CE
chr1	109700000	109800000	-0.0272143	0.240331	0.579615	0.309967	0.556175	Fig.2CE
chr1	109800000	109900000	-0.025417	0.258303	0.542209	0.411736	0.689319	Fig.2CE
chr1	109900000	110000000	-0.0263073	0.254479	0.577478	0.406586	0.636927	Fig.2CE
chr1	110000000	110100000	-0.0196393	0.251229	0.558953	0.353127	0.626319	Fig.2CE
chr1	110100000	110200000	-0.0277366	0.289659	0.602059	0.426449	0.734566	Fig.2CE
chr1	110200000	110300000	-0.0221451	0.263083	0.578547	0.398984	0.706205	Fig.2CE
chr1	110300000	110400000	-0.0241294	0.280481	0.60384	0.412472	0.747123	Fig.2CE
chr1	110400000	110500000	-0.0198634	0.325794	0.737077	0.428657	0.714649	Fig.2CE
chr1	110500000	110600000	-0.021496	0.288703	0.662621	0.420564	0.759463	Fig.2CE
chr1	110600000	110700000	-0.02316	0.276657	0.592084	0.438466	0.782845	Fig.2CE
chr1	110700000	110800000	-0.0220184	0.22905	0.524397	0.427185	0.765958	Fig.2CE
chr1	110800000	110900000	-0.0150517	0.234786	0.525466	0.419583	0.740628	Fig.2CE
chr1	110900000	111000000	-0.0209777	0.237845	0.566078	0.451953	0.672649	Fig.2CE
chr1	111000000	111100000	-0.026159	0.238992	0.517628	0.398248	0.710752	Fig.2CE
chr1	111100000	111200000	-0.0215956	0.255626	0.539716	0.444841	0.772236	Fig.2CE
chr1	111200000	111300000	-0.0236987	0.279525	0.534372	0.445087	0.672865	Fig.2CE
chr1	111300000	111400000	-0.0258323	0.240904	0.551472	0.462498	0.74236	Fig.2CE
chr1	111400000	111500000	-0.0279994	0.241478	0.52796	0.446068	0.80103	Fig.2CE
chr1	111500000	111600000	-0.0277713	0.239183	0.511572	0.401682	0.850607	Fig.2CE
chr1	111600000	111700000	-0.0276509	0.268627	0.547553	0.415169	0.707288	Fig.2CE
chr1	111700000	111800000	-0.0259996	0.258685	0.537578	0.425714	0.735432	Fig.2CE
chr1	111800000	111900000	-0.0104246	0.307822	0.639821	0.423507	0.51136	Fig.2CE
chr1	111900000	112000000	-0.0228007	0.282584	0.637684	0.457838	0.701443	Fig.2CE
chr1	112000000	112100000	-0.027586	0.255626	0.543991	0.400701	0.720278	Fig.2CE
chr1	112100000	112200000	-0.029699	0.238992	0.522972	0.406341	0.692133	Fig.2CE
chr1	112200000	112300000	-0.0295065	0.265759	0.527603	0.444106	0.747989	Fig.2CE
chr1	112300000	112400000	-0.0281283	0.236124	0.489841	0.43209	0.655546	Fig.2CE
chr1	112400000	112500000	-0.0264691	0.247022	0.550759	0.398248	0.607051	Fig.2CE
chr1	112500000	112600000	-0.0290101	0.262891	0.533659	0.397267	0.797133	Fig.2CE
chr1	112600000	112700000	-0.0316054	0.253523	0.539359	0.425469	0.786525	Fig.2CE
chr1	112700000	112800000	-0.0301922	0.266906	0.535797	0.462988	0.7127	Fig.2CE
chr1	112800000	112900000	-0.0297229	0.257156	0.538291	0.431354	0.739979	Fig.2CE
chr1	112900000	113000000	-0.0291341	0.264421	0.515847	0.419583	0.835236	Fig.2CE
chr1	113000000	113100000	-0.026266	0.277805	0.555391	0.392608	0.798865	Fig.2CE
chr1	113100000	113200000	-0.0182899	0.295394	0.68079	0.412717	0.689535	Fig.2CE
chr1	113200000	113300000	-0.00356223	0.375887	0.694684	0.44337	0.711834	Fig.2CE
chr1	113300000	113400000	-0.0127895	0.368622	0.788021	0.443861	0.668535	Fig.2CE
chr1	113400000	113500000	-0.0219399	0.306866	0.729952	0.431844	0.650783	Fig.2CE
chr1	113500000	113600000	-0.0214744	0.251993	0.610253	0.378385	0.712051	Fig.2CE
chr1	113600000	113700000	-0.024275	0.286791	0.561091	0.364652	0.658577	Fig.2CE
chr1	113700000	113800000	-0.0245778	0.264612	0.520835	0.419093	0.745174	Fig.2CE
chr1	113800000	113900000	-0.0272901	0.250273	0.521903	0.440673	0.725473	Fig.2CE
chr1	113900000	114000000	-0.0304923	0.24186	0.506585	0.415905	0.706855	Fig.2CE
chr1	114000000	114100000	-0.0233599	0.246831	0.51086	0.445332	0.689535	Fig.2CE
chr1	114100000	114200000	-0.028281	0.261935	0.547553	0.409038	0.711185	Fig.2CE
chr1	114200000	114300000	-0.0269034	0.24989	0.547197	0.398984	0.796484	Fig.2CE
chr1	114300000	114400000	-0.0245808	0.251993	0.526178	0.449746	0.786741	Fig.2CE
chr1	114400000	114500000	-0.0294663	0.244728	0.484497	0.466912	0.770504	Fig.2CE
chr1	114500000	114600000	-0.0237863	0.25945	0.539003	0.452689	0.753185	Fig.2CE
chr1	114600000	114700000	-0.0261531	0.274745	0.510147	0.499282	0.622638	Fig.2CE
chr1	114700000	114800000	-0.0306314	0.249699	0.53081	0.43773	0.716381	Fig.2CE
chr1	114800000	114900000	-0.0268886	0.2627	0.517985	0.418357	0.723741	Fig.2CE
chr1	114900000	115000000	-0.0288984	0.235551	0.480579	0.451708	0.709669	Fig.2CE
chr1	115000000	115100000	-0.0284092	0.229432	0.525466	0.412226	0.76704	Fig.2CE
chr1	115100000	115200000	-0.0257016	0.235933	0.492335	0.412962	0.744958	Fig.2CE
chr1	115200000	115300000	-0.0265608	0.236315	0.493047	0.423997	0.762927	Fig.2CE
chr1	115300000	115400000	-0.0274072	0.239566	0.491978	0.431599	0.762494	Fig.2CE
chr1	115400000	115500000	-0.0284809	0.2562	0.562159	0.439201	0.777216	Fig.2CE
chr1	115500000	115600000	-0.0307647	0.248934	0.535797	0.425714	0.773535	Fig.2CE
chr1	115600000	115700000	-0.0278976	0.259259	0.50516	0.410264	0.72569	Fig.2CE
chr1	115700000	115800000	-0.0288277	0.238801	0.552184	0.431354	0.728288	Fig.2CE
chr1	115800000	115900000	-0.029518	0.270157	0.495185	0.392608	0.672649	Fig.2CE
chr1	115900000	116000000	-0.023493	0.226373	0.511216	0.385742	0.656412	Fig.2CE
chr1	116000000	116100000	-0.0279599	0.238036	0.558597	0.411	0.710319	Fig.2CE
chr1	116100000	116200000	-0.0237708	0.221785	0.529741	0.39506	0.646886	Fig.2CE
chr1	116200000	116300000	-0.0275326	0.235742	0.529028	0.400701	0.676979	Fig.2CE
chr1	116300000	116400000	-0.0253419	0.237271	0.537222	0.370293	0.588432	Fig.2CE
chr1	116400000	116500000	-0.0267937	0.2627	0.539003	0.390646	0.631731	Fig.2CE
chr1	116500000	116600000	-0.032139	0.236698	0.538291	0.457348	0.703607	Fig.2CE
chr1	116600000	116700000	-0.0257273	0.264995	0.504803	0.447784	0.753834	Fig.2CE
chr1	116700000	116800000	-0.0287908	0.239183	0.491622	0.444841	0.795834	Fig.2CE
chr1	116800000	116900000	-0.0284478	0.264995	0.503378	0.41051	0.746257	Fig.2CE
chr1	116900000	117000000	-0.0307835	0.229241	0.485566	0.372009	0.694731	Fig.2CE
chr1	117000000	117100000	-0.0296372	0.231153	0.469535	0.401191	0.705339	Fig.2CE
chr1	117100000	117200000	-0.0323532	0.233639	0.498035	0.435278	0.758381	Fig.2CE
chr1	117200000	117300000	-0.030967	0.231727	0.495897	0.386477	0.667236	Fig.2CE
chr1	117300000	117400000	-0.0295053	0.215667	0.46241	0.407567	0.649484	Fig.2CE
chr1	117400000	117500000	-0.0289929	0.245875	0.449941	0.404134	0.697762	Fig.2CE
chr1	117500000	117600000	-0.0316142	0.230197	0.421441	0.40536	0.686937	Fig.2CE
chr1	117600000	117700000	-0.0292043	0.24186	0.452435	0.391627	0.779814	Fig.2CE
chr1	117700000	117800000	-0.0345561	0.258303	0.463122	0.388439	0.765525	Fig.2CE
chr1	117800000	117900000	-0.0340046	0.246831	0.459204	0.397267	0.787607	Fig.2CE
chr1	117900000	118000000	-0.0220571	0.2627	0.493403	0.385251	0.822463	Fig.2CE
chr1	118000000	118100000	-0.0255303	0.298071	0.578547	0.428166	0.749504	Fig.2CE
chr1	118100000	118200000	-0.0244803	0.345678	0.679365	0.418357	0.70036	Fig.2CE
chr1	118200000	118300000	-0.0102634	0.447011	0.736721	0.479664	0.542968	Fig.2CE
chr1	118300000	118400000	0.0349522	0.339751	0.0309936	0.332773	0.160639	Fig.2CE
chr1	118400000	118500000	0.0379682	0.273598	0.0195936	0.306288	0.099804	Fig.2CE
chr1	118500000	118600000	0.0316649	0.19387	0.0644809	0.266071	0.12102	Fig.2CE
chr1	118600000	118700000	0.0306384	0.378564	0.243674	0.430618	0.132062	Fig.2CE
chr1	118700000	118800000	0.0185052	0.369578	0.322761	0.374461	0.181422	Fig.2CE
chr1	118800000	118900000	0.0333511	0.417758	0.226574	0.356805	0.174278	Fig.2CE
chr1	118900000	119000000	0.041964	0.343384	0.0822933	0.366614	0.128814	Fig.2CE
chr1	119000000	119100000	0.0353797	0.277422	0.0605622	0.335225	0.105649	Fig.2CE
chr1	119100000	119200000	0.028376	0.380476	0.220518	0.419828	0.183154	Fig.2CE
chr1	119200000	119300000	0.023427	0.387167	0.366935	0.419583	0.197443	Fig.2CE
chr1	119300000	119400000	0.028519	0.419861	0.234055	0.435523	0.255464	Fig.2CE
chr1	119400000	119500000	0.0356503	0.240331	0.0349123	0.277106	0.133794	Fig.2CE
chr1	119500000	119600000	0.031957	0.351223	0.0555747	0.380102	0.248752	Fig.2CE
chr1	119600000	119700000	0.0355837	0.311837	0.0452435	0.426449	0.119289	Fig.2CE
chr1	119700000	119800000	0.0317896	0.434201	0.125043	0.51841	0.254814	Fig.2CE
chr1	119800000	119900000	0.033671	0.411258	0.0669746	0.463233	0.219742	Fig.2CE
chr1	119900000	120000000	0.0247044	0.39233	0.0940495	0.386723	0.301793	Fig.2CE
chr1	120000000	120100000	0.0312495	0.340134	0.0277873	0.352636	0.099804	Fig.2CE
chr1	120100000	120200000	0.0319444	0.258685	0.0281436	0.268769	0.154577	Fig.2CE
chr1	120200000	120300000	0.0250181	0.363459	0.0295686	0.358522	0.22234	Fig.2CE
chr1	120300000	120400000	0.00247788	0.3908	0.412891	0.345034	0.34401	Fig.2CE
chr1	120400000	120500000	-0.00496269	0.372828	0.641246	0.372009	0.375185	Fig.2CE
chr1	120500000	120600000	0.00195986	0.379902	0.306373	0.358031	0.354185	Fig.2CE
chr1	120600000	120700000	0.00699571	0.396153	0.100106	0.404379	0.240958	Fig.2CE
chr1	120700000	120800000	0.00988573	0.47894	0.0972557	0.476721	0.224721	Fig.2CE
chr1	120800000	120900000	-0.00128415	0.43401	0.190949	0.491189	0.204804	Fig.2CE
chr1	120900000	121000000	-0.00553054	0.413361	0.227286	0.440182	0.235763	Fig.2CE
chr1	121000000	121100000	-0.00312062	0.429612	0.214818	0.428657	0.288371	Fig.2CE
chr1	121100000	121200000	0.00363943	0.409919	0.223011	0.456367	0.207618	Fig.2CE
chr1	121200000	121300000	0.0149797	0.48372	0.118987	0.424733	0.278412	Fig.2CE
chr1	121300000	121400000	0.0326899	0.537828	0.0306373	0.4598	0.175577	Fig.2CE
chr1	121400000	121500000	0.0176217	0.215093	0.0174562	0.25896	0.117773	Fig.2CE
chr1	121500000	121600000	0.00670278	0.389844	0.20413	0.401436	0.216928	Fig.2CE
chr1	121600000	121700000	-0.0093761	0.409728	0.72639	0.431109	0.557907	Fig.2CE
chr1	121700000	121800000	-0.0214465	0.33306	0.639821	0.405605	0.656845	Fig.2CE
chr1	121800000	121900000	-0.0241269	0.234212	0.519053	0.423016	0.658577	Fig.2CE
chr1	121900000	122000000	-0.0211216	0.234595	0.486991	0.427185	0.702092	Fig.2CE
chr1	122000000	122100000	-0.0276262	0.248743	0.491622	0.419338	0.714865	Fig.2CE
chr1	122100000	122200000	-0.025377	0.247978	0.467754	0.4213	0.695597	Fig.2CE
chr1	122200000	122300000	-0.0268722	0.217578	0.427498	0.415414	0.693865	Fig.2CE
chr1	122300000	122400000	-0.0257913	0.219873	0.449585	0.431844	0.675463	Fig.2CE
chr1	122400000	122500000	-0.0290204	0.220446	0.466329	0.458084	0.761195	Fig.2CE
chr1	122500000	122600000	-0.0336021	0.22255	0.452435	0.412472	0.674381	Fig.2CE
chr1	122600000	122700000	-0.0290185	0.233639	0.475591	0.40585	0.771587	Fig.2CE
chr1	122700000	122800000	-0.0301415	0.221594	0.484497	0.413698	0.769205	Fig.2CE
chr1	122800000	122900000	-0.0260463	0.221976	0.455641	0.420564	0.704473	Fig.2CE
chr1	122900000	123000000	-0.0287843	0.248552	0.477729	0.413452	0.735865	Fig.2CE
chr1	123000000	123100000	-0.0284682	0.205342	0.471672	0.412962	0.709453	Fig.2CE
chr1	123100000	123200000	-0.0291885	0.233065	0.469891	0.434542	0.772669	Fig.2CE
chr1	123200000	123300000	-0.0287658	0.234404	0.484141	0.395306	0.749288	Fig.2CE
chr1	123300000	123400000	-0.0280225	0.221785	0.486635	0.432825	0.595144	Fig.2CE
chr1	123400000	123500000	-0.026721	0.237845	0.51941	0.42179	0.681958	Fig.2CE
chr1	123500000	123600000	-0.0276599	0.250655	0.53081	0.410264	0.712917	Fig.2CE
chr1	123600000	123700000	-0.0283253	0.227329	0.490553	0.391872	0.64169	Fig.2CE
chr1	123700000	123800000	-0.0238429	0.220064	0.486635	0.407812	0.679144	Fig.2CE
chr1	123800000	123900000	-0.0276732	0.251037	0.500885	0.430618	0.707504	Fig.2CE
chr1	123900000	124000000	-0.0300035	0.218534	0.481647	0.415659	0.647968	Fig.2CE
chr1	124000000	124100000	-0.0297121	0.23861	0.557528	0.411736	0.631082	Fig.2CE
chr1	124100000	124200000	-0.0272545	0.247596	0.494828	0.425714	0.749071	Fig.2CE
chr1	124200000	124300000	-0.0304625	0.23708	0.480222	0.457348	0.718762	Fig.2CE
chr1	124300000	124400000	-0.0262676	0.249317	0.516916	0.413943	0.727205	Fig.2CE
chr1	124400000	124500000	-0.0146952	0.382579	0.50801	0.379121	0.713999	Fig.2CE
chr1	124500000	124600000	-0.0176384	0.367474	0.73494	0.388194	0.649267	Fig.2CE
chr1	124600000	124700000	-0.0239863	0.276275	0.633053	0.379611	0.640608	Fig.2CE
chr1	124700000	124800000	-0.024767	0.23383	0.478441	0.385251	0.5657	Fig.2CE
chr1	124800000	124900000	-0.0245433	0.23058	0.455641	0.418357	0.677195	Fig.2CE
chr1	124900000	125000000	-0.0267763	0.248743	0.498391	0.438466	0.770721	Fig.2CE
chr1	125000000	125100000	-0.0247547	0.236507	0.559309	0.451217	0.589082	Fig.2CE
chr1	125100000	125200000	-0.0161054	0.317764	0.697177	0.49217	0.43667	Fig.2CE
chr1	125200000	125300000	-0.00460769	0.422347	0.62094	0.441163	0.448144	Fig.2CE
chr1	125300000	125400000	-0.00746867	0.342046	0.546484	0.379366	0.437752	Fig.2CE
chr1	125400000	125500000	0.012185	0.370342	0.102599	0.441654	0.147649	Fig.2CE
chr1	125500000	125600000	0.0143093	0.360018	0.101531	0.441408	0.191598	Fig.2CE
chr1	125600000	125700000	0.00582757	0.465174	0.0908432	0.403398	0.238361	Fig.2CE
chr1	125700000	125800000	-0.00629716	0.47894	0.242249	0.456367	0.149814	Fig.2CE
chr1	125800000	125900000	-0.0155928	0.393286	0.598853	0.441654	0.140072	Fig.2CE
chr1	125900000	126000000	-0.0169453	0.406096	0.531522	0.430864	0.179474	Fig.2CE
chr1	126000000	126100000	-0.0208478	0.339942	0.840033	0.459555	0.156526	Fig.2CE
chr1	126100000	126200000	-0.0273529	0.302086	0.612034	0.499037	0.191165	Fig.2CE
chr1	126200000	126300000	-0.0285278	0.271495	0.619515	0.521843	0.206752	Fig.2CE
chr1	126300000	126400000	-0.0243192	0.249699	0.586384	0.485549	0.153278	Fig.2CE
chr1	126400000	126500000	-0.0130639	0.301513	0.600634	0.425959	0.183587	Fig.2CE
chr1	126500000	126600000	-0.00258851	0.310881	0.59529	0.478683	0.131196	Fig.2CE
chr1	126600000	126700000	-0.00285306	0.332295	0.683996	0.444596	0.21	Fig.2CE
chr1	126700000	126800000	-0.00687828	0.369004	0.593509	0.442634	0.231649	Fig.2CE
chr1	126800000	126900000	0.00214982	0.408963	0.519053	0.493642	0.214979	Fig.2CE
chr1	126900000	127000000	-0.0169874	0.292909	0.619515	0.468138	0.302876	Fig.2CE
chr1	127000000	127100000	-0.0223823	0.252376	0.548266	0.433071	0.374103	Fig.2CE
chr1	127100000	127200000	-0.0118598	0.333251	0.669746	0.459065	0.380598	Fig.2CE
chr1	127200000	127300000	0.00641642	0.403228	0.131812	0.447784	0.216711	Fig.2CE
chr1	127300000	127400000	0.00369481	0.32828	0.121124	0.404624	0.203288	Fig.2CE
chr1	127400000	127500000	0.000503831	0.294247	0.0619872	0.309721	0.171464	Fig.2CE
chr1	127500000	127600000	-0.0196781	0.412214	0.297111	0.418112	0.217144	Fig.2CE
chr1	127600000	127700000	-0.00369286	0.406669	0.153187	0.434297	0.207402	Fig.2CE
chr1	127700000	127800000	0.00524151	0.37952	0.19558	0.456858	0.234031	Fig.2CE
chr1	127800000	127900000	0.0294012	0.407816	0.0865683	0.414188	0.21368	Fig.2CE
chr1	127900000	128000000	0.0334155	0.296542	0.0345561	0.396532	0.166484	Fig.2CE
chr1	128000000	128100000	0.025114	0.376652	0.0644809	0.446313	0.306773	Fig.2CE
chr1	128100000	128200000	0.0282842	0.310499	0.043106	0.414679	0.109979	Fig.2CE
chr1	128200000	128300000	0.0256301	0.272642	0.0413248	0.371764	0.149381	Fig.2CE
chr1	128300000	128400000	0.0164488	0.234212	0.0263624	0.273428	0.118206	Fig.2CE
chr1	128400000	128500000	0.00876007	0.433245	0.22978	0.457593	0.226237	Fig.2CE
chr1	128500000	128600000	-0.0117301	0.40839	0.638753	0.414433	0.315649	Fig.2CE
chr1	128600000	128700000	-0.0164126	0.343384	0.710715	0.373726	0.379082	Fig.2CE
chr1	128700000	128800000	-0.0216548	0.312028	0.624859	0.389911	0.378866	Fig.2CE
chr1	128800000	128900000	-0.0142392	0.292909	0.516916	0.387458	0.360031	Fig.2CE
chr1	128900000	129000000	-0.0306285	0.207445	0.420729	0.483833	0.493391	Fig.2CE
chr1	129000000	129100000	-0.0292165	0.214328	0.41681	0.468628	0.519154	Fig.2CE
chr1	129100000	129200000	-0.0313175	0.202665	0.413248	0.523805	0.320629	Fig.2CE
chr1	129200000	129300000	-0.0258618	0.264995	0.538291	0.550779	0.184886	Fig.2CE
chr1	129300000	129400000	-0.0260907	0.268436	0.493047	0.487756	0.451391	Fig.2CE
chr1	129400000	129500000	-0.0301054	0.22255	0.481291	0.472307	0.59601	Fig.2CE
chr1	129500000	129600000	-0.0307655	0.223888	0.41396	0.440427	0.641041	Fig.2CE
chr1	129600000	129700000	-0.0308678	0.224653	0.45671	0.449746	0.706422	Fig.2CE
chr1	129700000	129800000	-0.0321092	0.227521	0.447804	0.439692	0.720061	Fig.2CE
chr1	129800000	129900000	-0.0287983	0.216623	0.406479	0.453915	0.671133	Fig.2CE
chr1	129900000	130000000	-0.0263038	0.186414	0.437829	0.449501	0.710968	Fig.2CE
chr1	130000000	130100000	-0.0247656	0.204577	0.407548	0.427676	0.709669	Fig.2CE
chr1	130100000	130200000	-0.0239932	0.203239	0.376554	0.442634	0.676113	Fig.2CE
chr1	130200000	130300000	-0.0172428	0.224079	0.417166	0.450727	0.651216	Fig.2CE
chr1	130300000	130400000	-0.0219933	0.228094	0.474879	0.450482	0.54535	Fig.2CE
chr1	130400000	130500000	-0.0262649	0.284114	0.52796	0.468874	0.45269	Fig.2CE
chr1	130500000	130600000	-0.0186669	0.388697	0.776977	0.48089	0.401381	Fig.2CE
chr1	130600000	130700000	-0.0138369	0.437069	0.609184	0.505167	0.258278	Fig.2CE
chr1	130700000	130800000	0.00605746	0.438025	0.112574	0.452444	0.147433	Fig.2CE
chr1	130800000	130900000	-0.000393624	0.493471	0.178836	0.472307	0.158907	Fig.2CE
chr1	130900000	131000000	-0.00649594	0.514502	0.120768	0.495113	0.308072	Fig.2CE
chr1	131000000	131100000	0.0185725	0.391565	0.0438185	0.394815	0.11301	Fig.2CE
chr1	131100000	131200000	0.0388213	0.286599	0.0270748	0.326152	0.0920102	Fig.2CE
chr1	131200000	131300000	0.0376522	0.266142	0.0210186	0.252829	0.0454639	Fig.2CE
chr1	131300000	131400000	0.0357182	0.443569	0.116137	0.428902	0.21	Fig.2CE
chr1	131400000	131500000	0.0402554	0.476264	0.0341998	0.543913	0.12535	Fig.2CE
chr1	131500000	131600000	0.0356005	0.438216	0.0520122	0.539744	0.0894123	Fig.2CE
chr1	131600000	131700000	0.0322784	0.435157	0.107587	0.460536	0.148082	Fig.2CE
chr1	131700000	131800000	0.0418219	0.464983	0.0641246	0.448765	0.163453	Fig.2CE
chr1	131800000	131900000	0.0404237	0.38277	0.0420373	0.392853	0.158907	Fig.2CE
chr1	131900000	132000000	0.0463577	0.243198	0.0160312	0.294027	0.110196	Fig.2CE
chr1	132000000	132100000	0.0472587	0.313367	0.0185249	0.324926	0.118856	Fig.2CE
chr1	132100000	132200000	0.0510837	0.274363	0.0160312	0.295989	0.0930927	Fig.2CE
chr1	132200000	132300000	0.0451899	0.364798	0.0277873	0.385251	0.114959	Fig.2CE
chr1	132300000	132400000	0.0533291	0.332295	0.0124687	0.350429	0.0803195	Fig.2CE
chr1	132400000	132500000	0.047905	0.302277	0.0185249	0.323454	0.142237	Fig.2CE
chr1	132500000	132600000	0.0351439	0.317955	0.0327748	0.290594	0.0673298	Fig.2CE
chr1	132600000	132700000	0.0242439	0.416611	0.102956	0.397267	0.206103	Fig.2CE
chr1	132700000	132800000	0.0173659	0.424259	0.105449	0.392853	0.279928	Fig.2CE
chr1	132800000	132900000	0.0118008	0.417376	0.0598497	0.35141	0.261092	Fig.2CE
chr1	132900000	133000000	0.0367871	0.366518	0.0598497	0.382063	0.245721	Fig.2CE
chr1	133000000	133100000	0.0519322	0.221785	0.0188811	0.289122	0.134227	Fig.2CE
chr1	133100000	133200000	0.044934	0.287173	0.0288561	0.321738	0.147433	Fig.2CE
chr1	133200000	133300000	0.0404619	0.343384	0.0242249	0.32468	0.100021	Fig.2CE
chr1	133300000	133400000	0.0434003	0.332868	0.0231561	0.357295	0.201123	Fig.2CE
chr1	133400000	133500000	0.041605	0.46441	0.0363373	0.403643	0.388391	Fig.2CE
chr1	133500000	133600000	0.0361207	0.549682	0.0626996	0.483587	0.525216	Fig.2CE
chr1	133600000	133700000	0.0420016	0.28354	0.0203061	0.313645	0.0941752	Fig.2CE
chr1	133700000	133800000	0.0392656	0.39233	0.0245811	0.376178	0.0803195	Fig.2CE
chr1	133800000	133900000	0.0380408	0.415273	0.0284998	0.40585	0.107598	Fig.2CE
chr1	133900000	134000000	0.0463351	0.402463	0.0317061	0.425714	0.154361	Fig.2CE
chr1	134000000	134100000	0.0406509	0.365754	0.0498747	0.412717	0.099371	Fig.2CE
chr1	134100000	134200000	0.0378145	0.319676	0.0559309	0.348958	0.162587	Fig.2CE
chr1	134200000	134300000	0.0339262	0.332677	0.0448872	0.381573	0.164969	Fig.2CE
chr1	134300000	134400000	0.0378843	0.33306	0.0327748	0.344053	0.14267	Fig.2CE
chr1	134400000	134500000	0.0417316	0.210696	0.0331311	0.276371	0.163453	Fig.2CE
chr1	134500000	134600000	0.0404578	0.323691	0.0299248	0.352391	0.123402	Fig.2CE
chr1	134600000	134700000	0.0400009	0.325221	0.0427498	0.278578	0.134227	Fig.2CE
chr1	134700000	134800000	0.0362049	0.255435	0.0210186	0.280539	0.0766391	Fig.2CE
chr1	134800000	134900000	0.0367971	0.255626	0.0131812	0.293782	0.103051	Fig.2CE
chr1	134900000	135000000	0.0403243	0.371681	0.0281436	0.341111	0.107381	Fig.2CE
chr1	135000000	135100000	0.0424545	0.364033	0.0384748	0.370047	0.13899	Fig.2CE
chr1	135100000	135200000	0.0450123	0.312219	0.0238686	0.292556	0.0686288	Fig.2CE
chr1	135200000	135300000	0.0524721	0.36193	0.0313498	0.359503	0.127082	Fig.2CE
chr1	135300000	135400000	0.0498015	0.275701	0.0213749	0.29231	0.102402	Fig.2CE
chr1	135400000	135500000	0.0497346	0.304189	0.0235124	0.354843	0.0956906	Fig.2CE
chr1	135500000	135600000	0.0493382	0.264421	0.0203061	0.304326	0.079237	Fig.2CE
chr1	135600000	135700000	0.0476266	0.383343	0.0238686	0.320511	0.102835	Fig.2CE
chr1	135700000	135800000	0.0478202	0.320632	0.0178124	0.321983	0.0835669	Fig.2CE
chr1	135800000	135900000	0.0409013	0.404184	0.0498747	0.402172	0.0588865	Fig.2CE
chr1	135900000	136000000	0.0406168	0.452173	0.0491622	0.422526	0.0723092	Fig.2CE
chr1	136000000	136100000	0.0395195	0.399786	0.037406	0.347977	0.115392	Fig.2CE
chr1	136100000	136200000	0.0429263	0.373975	0.0313498	0.335225	0.0829174	Fig.2CE
chr1	136200000	136300000	0.0409332	0.265759	0.0324186	0.283237	0.060835	Fig.2CE
chr1	136300000	136400000	0.031066	0.345487	0.0302811	0.43209	0.176227	Fig.2CE
chr1	136400000	136500000	0.0326833	0.234404	0.0199499	0.323945	0.128814	Fig.2CE
chr1	136500000	136600000	0.0131009	0.250464	0.0292123	0.266316	0.177093	Fig.2CE
chr1	136600000	136700000	0.0261685	0.356768	0.0263624	0.401191	0.117773	Fig.2CE
chr1	136700000	136800000	0.00583123	0.353135	0.0901307	0.377404	0.250917	Fig.2CE
chr1	136800000	136900000	-0.00665518	0.421965	0.398285	0.440673	0.292484	Fig.2CE
chr1	136900000	137000000	-0.00776229	0.373784	0.302455	0.429392	0.172979	Fig.2CE
chr1	137000000	137100000	-0.00943321	0.385064	0.24688	0.417131	0.265855	Fig.2CE
chr1	137100000	137200000	-0.0115274	0.391947	0.411823	0.478928	0.312402	Fig.2CE
chr1	137200000	137300000	-0.0153888	0.327897	0.545416	0.454651	0.390773	Fig.2CE
chr1	137300000	137400000	-0.0254853	0.249699	0.48521	0.394325	0.502267	Fig.2CE
chr1	137400000	137500000	-0.0216864	0.211843	0.406123	0.466421	0.63368	Fig.2CE
chr1	137500000	137600000	-0.0211416	0.228094	0.491622	0.467157	0.613979	Fig.2CE
chr1	137600000	137700000	-0.0234215	0.210122	0.42251	0.45367	0.627618	Fig.2CE
chr1	137700000	137800000	-0.019864	0.24339	0.450297	0.478683	0.683906	Fig.2CE
chr1	137800000	137900000	-0.0117753	0.219873	0.469535	0.5189	0.496855	Fig.2CE
chr1	137900000	138000000	-0.00601414	0.245493	0.49376	0.506639	0.333618	Fig.2CE
chr1	138000000	138100000	-0.0122244	0.330192	0.740996	0.493396	0.34769	Fig.2CE
chr1	138100000	138200000	-0.00918605	0.45485	0.342711	0.493887	0.391855	Fig.2CE
chr1	138200000	138300000	-0.0108684	0.500736	0.322761	0.509827	0.504649	Fig.2CE
chr1	138300000	138400000	0.0101823	0.542608	0.128962	0.555929	0.26066	Fig.2CE
chr1	138400000	138500000	0.00343833	0.543373	0.138937	0.534349	0.262608	Fig.2CE
chr1	138500000	138600000	0.0118861	0.411831	0.035981	0.446313	0.147433	Fig.2CE
chr1	138600000	138700000	0.0073015	0.457527	0.145349	0.492415	0.236629	Fig.2CE
chr1	138700000	138800000	-0.00694616	0.448158	0.222299	0.525766	0.242474	Fig.2CE
chr1	138800000	138900000	0.00524342	0.426171	0.175274	0.431844	0.397268	Fig.2CE
chr1	138900000	139000000	0.013283	0.460586	0.0602059	0.506393	0.166484	Fig.2CE
chr1	139000000	139100000	0.0156977	0.383535	0.035981	0.451708	0.0861649	Fig.2CE
chr1	139100000	139200000	0.00843255	0.368813	0.118987	0.432335	0.21866	Fig.2CE
chr1	139200000	139300000	-0.00901286	0.444334	0.47951	0.512769	0.327556	Fig.2CE
chr1	139300000	139400000	-0.0128739	0.429995	0.761658	0.501979	0.400299	Fig.2CE
chr1	139400000	139500000	0.000550711	0.290614	0.148555	0.380102	0.171897	Fig.2CE
chr1	139500000	139600000	-0.0215321	0.325794	0.686134	0.53018	0.757082	Fig.2CE
chr1	139600000	139700000	-0.0280446	0.262891	0.499816	0.489963	0.80536	Fig.2CE
chr1	139700000	139800000	-0.0280136	0.222932	0.455997	0.495603	0.751886	Fig.2CE
chr1	139800000	139900000	-0.0251493	0.218343	0.444241	0.519636	0.626102	Fig.2CE
chr1	139900000	140000000	-0.0299023	0.25792	0.437473	0.537537	0.565051	Fig.2CE
chr1	140000000	140100000	-0.0266412	0.23536	0.475591	0.48702	0.613979	Fig.2CE
chr1	140100000	140200000	-0.0265924	0.222932	0.491622	0.519881	0.329072	Fig.2CE
chr1	140200000	140300000	-0.0277321	0.219299	0.474166	0.589771	0.262391	Fig.2CE
chr1	140300000	140400000	-0.0251707	0.210504	0.504803	0.583395	0.222989	Fig.2CE
chr1	140400000	140500000	-0.0213535	0.228668	0.455285	0.624102	0.202206	Fig.2CE
chr1	140500000	140600000	-0.0248195	0.234977	0.483072	0.56255	0.283608	Fig.2CE
chr1	140600000	140700000	-0.0272552	0.252567	0.537222	0.498301	0.588865	Fig.2CE
chr1	140700000	140800000	-0.0270689	0.255626	0.529028	0.470836	0.767906	Fig.2CE
chr1	140800000	140900000	-0.0249249	0.272642	0.538647	0.479664	0.799731	Fig.2CE
chr1	140900000	141000000	-0.0258504	0.299409	0.630203	0.425469	0.643855	Fig.2CE
chr1	141000000	141100000	-0.0224752	0.347973	0.67794	0.457103	0.592546	Fig.2CE
chr1	141100000	141200000	-0.0248914	0.316234	0.620228	0.493396	0.636711	Fig.2CE
chr1	141200000	141300000	-0.0158899	0.28029	0.571778	0.485549	0.68369	Fig.2CE
chr1	141300000	141400000	-0.0215839	0.26423	0.542922	0.553722	0.555309	Fig.2CE
chr1	141400000	141500000	-0.0280265	0.237463	0.534016	0.560098	0.385144	Fig.2CE
chr1	141500000	141600000	-0.0201335	0.228859	0.543991	0.49217	0.693432	Fig.2CE
chr1	141600000	141700000	-0.027403	0.229624	0.522972	0.431354	0.731752	Fig.2CE
chr1	141700000	141800000	-0.0218245	0.252185	0.565722	0.419828	0.706205	Fig.2CE
chr1	141800000	141900000	-0.0206718	0.248743	0.576409	0.425959	0.720494	Fig.2CE
chr1	141900000	142000000	-0.0189898	0.254096	0.551828	0.458084	0.709886	Fig.2CE
chr1	142000000	142100000	-0.0269528	0.250081	0.564653	0.485794	0.611164	Fig.2CE
chr1	142100000	142200000	-0.0229192	0.25792	0.509078	0.444841	0.676113	Fig.2CE
chr1	142200000	142300000	-0.0253122	0.249125	0.541853	0.466912	0.735216	Fig.2CE
chr1	142300000	142400000	-0.0255632	0.23861	0.50516	0.398248	0.742144	Fig.2CE
chr1	142400000	142500000	-0.0250253	0.256391	0.540784	0.453424	0.764875	Fig.2CE
chr1	142500000	142600000	-0.0272315	0.240139	0.500528	0.45931	0.760329	Fig.2CE
chr1	142600000	142700000	-0.0231952	0.263656	0.508366	0.501489	0.613113	Fig.2CE
chr1	142700000	142800000	-0.0196726	0.239948	0.543991	0.532878	0.553577	Fig.2CE
chr1	142800000	142900000	-0.0191216	0.233448	0.512641	0.506639	0.828958	Fig.2CE
chr1	142900000	143000000	-0.0256359	0.231536	0.483429	0.460046	0.655979	Fig.2CE
chr1	143000000	143100000	-0.0243832	0.214519	0.479866	0.445087	0.747339	Fig.2CE
chr1	143100000	143200000	-0.025466	0.266524	0.493047	0.426695	0.695814	Fig.2CE
chr1	143200000	143300000	-0.0244053	0.257347	0.469891	0.473533	0.597525	Fig.2CE
chr1	143300000	143400000	-0.0213941	0.246066	0.479866	0.477457	0.412422	Fig.2CE
chr1	143400000	143500000	-0.0186586	0.126188	0.24973	0.274409	0.145701	Fig.2CE
chr1	143500000	143600000	-0.0210244	0.314896	0.650865	0.523805	0.300278	Fig.2CE
chr1	143600000	143700000	0.0053022	0.302086	0.091912	0.426449	0.129247	Fig.2CE
chr1	143700000	143800000	0.0128387	0.300174	0.142143	0.32983	0.11366	Fig.2CE
chr1	143800000	143900000	-0.014841	0.324838	0.553966	0.433071	0.489711	Fig.2CE
chr1	143900000	144000000	-0.0140668	0.293482	0.559666	0.429637	0.553793	Fig.2CE
chr1	144000000	144100000	-0.0135435	0.285452	0.50801	0.431354	0.707721	Fig.2CE
chr1	144100000	144200000	-0.0226305	0.226182	0.475591	0.449501	0.671999	Fig.2CE
chr1	144200000	144300000	-0.017944	0.22905	0.460629	0.429637	0.706422	Fig.2CE
chr1	144300000	144400000	-0.0166408	0.268818	0.539003	0.401927	0.685422	Fig.2CE
chr1	144400000	144500000	-0.015239	0.226565	0.448516	0.406586	0.684772	Fig.2CE
chr1	144500000	144600000	-0.00866028	0.208592	0.461697	0.427185	0.702092	Fig.2CE
chr1	144600000	144700000	-0.0162517	0.25142	0.514778	0.444596	0.749288	Fig.2CE
chr1	144700000	144800000	-0.0232949	0.23708	0.491978	0.42694	0.73002	Fig.2CE
chr1	144800000	144900000	-0.0222124	0.27876	0.532947	0.411	0.726339	Fig.2CE
chr1	144900000	145000000	-0.022204	0.237654	0.511216	0.420809	0.771803	Fig.2CE
chr1	145000000	145100000	-0.0191246	0.248361	0.525466	0.436749	0.725906	Fig.2CE
chr1	145100000	145200000	-0.0236844	0.252567	0.541497	0.45367	0.76769	Fig.2CE
chr1	145200000	145300000	-0.0185224	0.268054	0.549691	0.444841	0.784143	Fig.2CE
chr1	145300000	145400000	-0.00978341	0.257347	0.596715	0.451463	0.680876	Fig.2CE
chr1	145400000	145500000	-0.0219248	0.290041	0.565722	0.419338	0.750587	Fig.2CE
chr1	145500000	145600000	-0.0195057	0.260788	0.553609	0.402417	0.689319	Fig.2CE
chr1	145600000	145700000	-0.0228846	0.235551	0.544703	0.428657	0.732834	Fig.2CE
chr1	145700000	145800000	-0.0231126	0.253523	0.564653	0.433316	0.78436	Fig.2CE
chr1	145800000	145900000	-0.0197593	0.247787	0.536509	0.433561	0.716814	Fig.2CE
chr1	145900000	146000000	-0.0209527	0.251802	0.592084	0.42743	0.762061	Fig.2CE
chr1	146000000	146100000	-0.0259574	0.269392	0.575697	0.407322	0.75535	Fig.2CE
chr1	146100000	146200000	-0.0216775	0.268054	0.556103	0.396287	0.701876	Fig.2CE
chr1	146200000	146300000	-0.0249387	0.287747	0.619159	0.395306	0.735432	Fig.2CE
chr1	146300000	146400000	-0.0185922	0.36518	0.765221	0.41615	0.653597	Fig.2CE
chr1	146400000	146500000	-0.0132034	0.304954	0.64944	0.406341	0.677628	Fig.2CE
chr1	146500000	146600000	-0.0224673	0.23861	0.558953	0.384761	0.64169	Fig.2CE
chr1	146600000	146700000	-0.0296358	0.270539	0.558953	0.396777	0.670267	Fig.2CE
chr1	146700000	146800000	-0.0191002	0.275701	0.548266	0.385497	0.670051	Fig.2CE
chr1	146800000	146900000	-0.0227617	0.25467	0.571422	0.409774	0.723958	Fig.2CE
chr1	146900000	147000000	-0.0210987	0.260979	0.58389	0.42743	0.730236	Fig.2CE
chr1	147000000	147100000	-0.0207744	0.269583	0.582109	0.452689	0.71768	Fig.2CE
chr1	147100000	147200000	-0.0198134	0.244154	0.571066	0.433316	0.75903	Fig.2CE
chr1	147200000	147300000	-0.024504	0.268627	0.628778	0.450482	0.672865	Fig.2CE
chr1	147300000	147400000	-0.0239653	0.263465	0.581397	0.418602	0.718329	Fig.2CE
chr1	147400000	147500000	-0.026132	0.284496	0.568216	0.40585	0.619608	Fig.2CE
chr1	147500000	147600000	-0.0264401	0.273025	0.51941	0.41664	0.67568	Fig.2CE
chr1	147600000	147700000	-0.0275789	0.260788	0.547909	0.418357	0.68304	Fig.2CE
chr1	147700000	147800000	-0.0240081	0.251802	0.577834	0.405115	0.707937	Fig.2CE
chr1	147800000	147900000	-0.0200149	0.235742	0.520122	0.422526	0.784793	Fig.2CE
chr1	147900000	148000000	-0.0255743	0.229241	0.557172	0.415169	0.760762	Fig.2CE
chr1	148000000	148100000	-0.0253232	0.265759	0.507653	0.379366	0.752752	Fig.2CE
chr1	148100000	148200000	-0.0236327	0.275319	0.511928	0.413943	0.760329	Fig.2CE
chr1	148200000	148300000	-0.0265918	0.272069	0.546128	0.415905	0.685205	Fig.2CE
chr1	148300000	148400000	-0.0202226	0.273025	0.524753	0.408057	0.724391	Fig.2CE
chr1	148400000	148500000	-0.0192511	0.259259	0.491266	0.422035	0.768339	Fig.2CE
chr1	148500000	148600000	-0.0250685	0.272069	0.550403	0.427185	0.762278	Fig.2CE
chr1	148600000	148700000	-0.0217434	0.226756	0.51656	0.414433	0.706205	Fig.2CE
chr1	148700000	148800000	-0.0262683	0.254288	0.503378	0.442389	0.688886	Fig.2CE
chr1	148800000	148900000	-0.020794	0.214902	0.454929	0.420074	0.727638	Fig.2CE
chr1	148900000	149000000	-0.0205139	0.223888	0.48236	0.428166	0.647535	Fig.2CE
chr1	149000000	149100000	-0.0225487	0.248934	0.468466	0.449991	0.676329	Fig.2CE
chr1	149100000	149200000	-0.0273167	0.226373	0.446022	0.477702	0.764875	Fig.2CE
chr1	149200000	149300000	-0.0270949	0.257538	0.465616	0.44288	0.711618	Fig.2CE
chr1	149300000	149400000	-0.0280006	0.244728	0.46526	0.433316	0.706205	Fig.2CE
chr1	149400000	149500000	-0.0255875	0.280672	0.483072	0.476231	0.726772	Fig.2CE
chr1	149500000	149600000	-0.0200134	0.296733	0.527247	0.413207	0.691917	Fig.2CE
chr1	149600000	149700000	-0.0201899	0.329427	0.706084	0.52405	0.570247	Fig.2CE
chr1	149700000	149800000	-0.0135444	0.40514	0.898457	0.570152	0.207618	Fig.2CE
chr1	149800000	149900000	0.00235814	0.503413	0.081937	0.522333	0.154577	Fig.2CE
chr1	149900000	150000000	0.00631776	0.565551	0.083362	0.55642	0.189866	Fig.2CE
chr1	150000000	150100000	0.000161991	0.592127	0.0477372	0.512034	0.258711	Fig.2CE
chr1	150100000	150200000	0.0199989	0.751774	0.0844308	0.503696	0.280144	Fig.2CE
chr1	150200000	150300000	0.00439071	0.642029	0.366579	0.479173	0.411989	Fig.2CE
chr1	150300000	150400000	0.00669715	0.498442	0.405766	0.431844	0.383628	Fig.2CE
chr1	150400000	150500000	0.0231231	0.459247	0.183824	0.385251	0.110412	Fig.2CE
chr1	150500000	150600000	0.000934278	0.459439	0.779827	0.494132	0.388608	Fig.2CE
chr1	150600000	150700000	-0.0187594	0.265186	0.565009	0.455877	0.654247	Fig.2CE
chr1	150700000	150800000	-0.0139098	0.223888	0.483785	0.437239	0.652515	Fig.2CE
chr1	150800000	150900000	-0.0148942	0.226756	0.498391	0.436994	0.620041	Fig.2CE
chr1	150900000	151000000	-0.00960325	0.258112	0.536866	0.4701	0.569164	Fig.2CE
chr1	151000000	151100000	-0.00164893	0.343958	0.51086	0.406586	0.257845	Fig.2CE
chr1	151100000	151200000	-0.00375615	0.440893	0.563941	0.480399	0.319763	Fig.2CE
chr1	151200000	151300000	0.00166464	0.46288	0.418235	0.485794	0.288154	Fig.2CE
chr1	151300000	151400000	0.0125086	0.315852	0.105093	0.356805	0.131629	Fig.2CE
chr1	151400000	151500000	0.0238966	0.226182	0.037406	0.323209	0.154361	Fig.2CE
chr1	151500000	151600000	0.0195034	0.425597	0.0562872	0.407322	0.23533	Fig.2CE
chr1	151600000	151700000	0.0279547	0.425215	0.0334873	0.460046	0.141154	Fig.2CE
chr1	151700000	151800000	0.0190073	0.31872	0.0455997	0.381082	0.125134	Fig.2CE
chr1	151800000	151900000	0.00317514	0.326368	0.0687559	0.365633	0.230783	Fig.2CE
chr1	151900000	152000000	0.0186313	0.326941	0.0320623	0.42743	0.114309	Fig.2CE
chr1	152000000	152100000	0.0228437	0.386594	0.0381185	0.428902	0.126216	Fig.2CE
chr1	152100000	152200000	0.00489412	0.482955	0.136799	0.45416	0.294	Fig.2CE
chr1	152200000	152300000	-7.91665e-05	0.438981	0.205199	0.434297	0.361979	Fig.2CE
chr1	152300000	152400000	0.0112642	0.444717	0.170999	0.403889	0.233814	Fig.2CE
chr1	152400000	152500000	0.01274	0.447393	0.178836	0.442389	0.269103	Fig.2CE
chr1	152500000	152600000	0.0303361	0.332868	0.0438185	0.391627	0.0894123	Fig.2CE
chr1	152600000	152700000	0.0256544	0.382579	0.0527247	0.42743	0.159124	Fig.2CE
chr1	152700000	152800000	0.0230125	0.31719	0.0366935	0.345525	0.167783	Fig.2CE
chr1	152800000	152900000	0.0319205	0.315278	0.0220874	0.380347	0.111495	Fig.2CE
chr1	152900000	153000000	0.0264551	0.428083	0.0377623	0.444596	0.201556	Fig.2CE
chr1	153000000	153100000	0.0340148	0.445099	0.0434623	0.422035	0.143536	Fig.2CE
chr1	153100000	153200000	0.0394423	0.497295	0.0377623	0.51375	0.140938	Fig.2CE
chr1	153200000	153300000	0.0309977	0.355812	0.0188811	0.384516	0.102618	Fig.2CE
chr1	153300000	153400000	0.0314378	0.462115	0.0634121	0.436504	0.264123	Fig.2CE
chr1	153400000	153500000	0.0300418	0.276849	0.0220874	0.338903	0.147216	Fig.2CE
chr1	153500000	153600000	0.0244981	0.406096	0.0345561	0.379611	0.175361	Fig.2CE
chr1	153600000	153700000	0.0132025	0.440319	0.051656	0.414188	0.145917	Fig.2CE
chr1	153700000	153800000	0.00977975	0.427127	0.0744558	0.42743	0.161072	Fig.2CE
chr1	153800000	153900000	0.00424983	0.448923	0.179193	0.427676	0.248752	Fig.2CE
chr1	153900000	154000000	-0.0064643	0.410684	0.415741	0.402908	0.500319	Fig.2CE
chr1	154000000	154100000	-0.0130286	0.387359	0.462054	0.435278	0.614412	Fig.2CE
chr1	154100000	154200000	-0.0188123	0.336119	0.536866	0.390892	0.568731	Fig.2CE
chr1	154200000	154300000	-0.020814	0.260215	0.581397	0.420319	0.562453	Fig.2CE
chr1	154300000	154400000	-0.0232655	0.246066	0.485566	0.425469	0.682824	Fig.2CE
chr1	154400000	154500000	-0.0232477	0.246449	0.459916	0.439692	0.636927	Fig.2CE
chr1	154500000	154600000	-0.0229723	0.258494	0.531166	0.47059	0.659443	Fig.2CE
chr1	154600000	154700000	-0.0203628	0.312602	0.687202	0.439937	0.513309	Fig.2CE
chr1	154700000	154800000	-0.015377	0.417567	0.588522	0.386723	0.345525	Fig.2CE
chr1	154800000	154900000	-0.0166842	0.441275	0.579972	0.462253	0.407659	Fig.2CE
chr1	154900000	155000000	-0.0126916	0.456953	0.395435	0.455386	0.498587	Fig.2CE
chr1	155000000	155100000	0.0268439	0.399786	0.0213749	0.398739	0.152629	Fig.2CE
chr1	155100000	155200000	0.0260236	0.392712	0.0242249	0.441408	0.153711	Fig.2CE
chr1	155200000	155300000	0.0208351	0.225035	0.0555747	0.289858	0.145701	Fig.2CE
chr1	155300000	155400000	0.0099951	0.404757	0.0619872	0.500018	0.103701	Fig.2CE
chr1	155400000	155500000	0.0125888	0.382387	0.0648371	0.475985	0.145917	Fig.2CE
chr1	155500000	155600000	0.014985	0.313367	0.0644809	0.371273	0.280794	Fig.2CE
chr1	155600000	155700000	0.0138462	0.316617	0.0409685	0.412226	0.175577	Fig.2CE
chr1	155700000	155800000	0.0237693	0.335927	0.0455997	0.320266	0.183154	Fig.2CE
chr1	155800000	155900000	0.0341003	0.345296	0.0334873	0.385742	0.183371	Fig.2CE
chr1	155900000	156000000	0.0309763	0.297689	0.0441748	0.373726	0.17233	Fig.2CE
chr1	156000000	156100000	0.0324862	0.249317	0.0263624	0.323209	0.0917937	Fig.2CE
chr1	156100000	156200000	0.0132755	0.204577	0.0309936	0.241548	0.109546	Fig.2CE
chr1	156200000	156300000	0.0247845	0.357723	0.0484497	0.422281	0.201123	Fig.2CE
chr1	156300000	156400000	0.0207932	0.463454	0.103668	0.472552	0.336866	Fig.2CE
chr1	156400000	156500000	0.0304365	0.303042	0.0288561	0.376423	0.196794	Fig.2CE
chr1	156500000	156600000	0.0314446	0.368048	0.0309936	0.3622	0.22602	Fig.2CE
chr1	156600000	156700000	0.0365272	0.22905	0.0146062	0.278578	0.124484	Fig.2CE
chr1	156700000	156800000	0.0219658	0.349885	0.0452435	0.328114	0.145917	Fig.2CE
chr1	156800000	156900000	0.0140871	0.358488	0.0755246	0.398984	0.182505	Fig.2CE
chr1	156900000	157000000	0.021828	0.358679	0.0341998	0.372254	0.170165	Fig.2CE
chr1	157000000	157100000	0.0213517	0.405713	0.0356248	0.395306	0.160639	Fig.2CE
chr1	157100000	157200000	0.00858041	0.44051	0.0976119	0.514241	0.121237	Fig.2CE
chr1	157200000	157300000	0.0119422	0.422347	0.0894182	0.418112	0.195495	Fig.2CE
chr1	157300000	157400000	0.00897119	0.489074	0.0797996	0.500508	0.168649	Fig.2CE
chr1	157400000	157500000	0.00945593	0.408581	0.18703	0.485549	0.164536	Fig.2CE
chr1	157500000	157600000	-0.00652674	0.381623	0.485566	0.418847	0.215845	Fig.2CE
chr1	157600000	157700000	-0.00632235	0.342046	0.505516	0.502715	0.392721	Fig.2CE
chr1	157700000	157800000	-0.0133953	0.251993	0.550759	0.428657	0.581505	Fig.2CE
chr1	157800000	157900000	-0.0170334	0.255244	0.453147	0.443615	0.754267	Fig.2CE
chr1	157900000	158000000	-0.0191489	0.226947	0.46526	0.434051	0.720061	Fig.2CE
chr1	158000000	158100000	-0.020304	0.20018	0.424291	0.452689	0.70404	Fig.2CE
chr1	158100000	158200000	-0.0215353	0.226182	0.413604	0.419828	0.65403	Fig.2CE
chr1	158200000	158300000	-0.023562	0.241669	0.463479	0.430618	0.684556	Fig.2CE
chr1	158300000	158400000	-0.0192093	0.291379	0.543991	0.426695	0.636711	Fig.2CE
chr1	158400000	158500000	-0.0195903	0.319485	0.747408	0.462498	0.649051	Fig.2CE
chr1	158500000	158600000	-0.0141313	0.407243	0.753108	0.479173	0.495123	Fig.2CE
chr1	158600000	158700000	-0.00563655	0.444334	0.383679	0.50762	0.27668	Fig.2CE
chr1	158700000	158800000	-0.00313198	0.508958	0.238686	0.586337	0.120155	Fig.2CE
chr1	158800000	158900000	-0.00164739	0.4581	0.276092	0.576528	0.201556	Fig.2CE
chr1	158900000	159000000	-0.00718731	0.405331	0.49091	0.563041	0.110845	Fig.2CE
chr1	159000000	159100000	-0.0159303	0.337648	0.708577	0.590997	0.207618	Fig.2CE
chr1	159100000	159200000	-0.00669256	0.41642	0.807258	0.563531	0.258278	Fig.2CE
chr1	159200000	159300000	0.0115945	0.361356	0.211611	0.45931	0.175144	Fig.2CE
chr1	159300000	159400000	0.0160422	0.420435	0.14713	0.473778	0.250701	Fig.2CE
chr1	159400000	159500000	-0.00313425	0.467469	0.612034	0.468138	0.304824	Fig.2CE
chr1	159500000	159600000	-0.00348547	0.409155	0.602772	0.434297	0.317814	Fig.2CE
chr1	159600000	159700000	0.000795973	0.437834	0.426429	0.470836	0.272567	Fig.2CE
chr1	159700000	159800000	-0.00325096	0.440319	0.492691	0.457103	0.387309	Fig.2CE
chr1	159800000	159900000	0.00352043	0.472057	0.231561	0.466421	0.375618	Fig.2CE
chr1	159900000	160000000	-0.00217485	0.507046	0.197718	0.423016	0.455721	Fig.2CE
chr1	160000000	160100000	0.0140941	0.462498	0.106518	0.412472	0.344659	Fig.2CE
chr1	160100000	160200000	0.00971767	0.447011	0.232986	0.462743	0.193763	Fig.2CE
chr1	160200000	160300000	0.0290936	0.393477	0.0434623	0.466421	0.141154	Fig.2CE
chr1	160300000	160400000	0.0239889	0.381049	0.0655496	0.47059	0.188783	Fig.2CE
chr1	160400000	160500000	0.02412	0.481043	0.114712	0.498056	0.200907	Fig.2CE
chr1	160500000	160600000	0.0316746	0.565742	0.0523685	0.541706	0.131196	Fig.2CE
chr1	160600000	160700000	0.0304836	0.437834	0.094762	0.528954	0.237711	Fig.2CE
chr1	160700000	160800000	0.0209291	0.390609	0.0477372	0.411736	0.157608	Fig.2CE
chr1	160800000	160900000	0.0261942	0.495383	0.0751683	0.460046	0.201989	Fig.2CE
chr1	160900000	161000000	0.0265564	0.273598	0.0188811	0.363671	0.100886	Fig.2CE
chr1	161000000	161100000	0.036513	0.261744	0.0231561	0.282501	0.0874638	Fig.2CE
chr1	161100000	161200000	0.0289073	0.411831	0.047381	0.408303	0.233381	Fig.2CE
chr1	161200000	161300000	0.0248285	0.441084	0.0619872	0.454651	0.192464	Fig.2CE
chr1	161300000	161400000	0.0168818	0.492515	0.0983244	0.490944	0.23468	Fig.2CE
chr1	161400000	161500000	0.0165886	0.526356	0.151405	0.514486	0.263907	Fig.2CE
chr1	161500000	161600000	0.0123492	0.537637	0.186674	0.575302	0.229917	Fig.2CE
chr1	161600000	161700000	0.0142249	0.49003	0.123262	0.49683	0.26369	Fig.2CE
chr1	161700000	161800000	0.0192247	0.467469	0.0926245	0.5189	0.126866	Fig.2CE
chr1	161800000	161900000	0.0306483	0.373019	0.0356248	0.468383	0.120371	Fig.2CE
chr1	161900000	162000000	0.021638	0.428656	0.126468	0.485059	0.190082	Fig.2CE
chr1	162000000	162100000	0.0229886	0.452747	0.116493	0.524295	0.149598	Fig.2CE
chr1	162100000	162200000	0.0242637	0.519665	0.0858558	0.576528	0.138124	Fig.2CE
chr1	162200000	162300000	0.0259298	0.472057	0.0929807	0.51841	0.126216	Fig.2CE
chr1	162300000	162400000	0.0175599	0.43726	0.124687	0.47574	0.199175	Fig.2CE
chr1	162400000	162500000	0.013891	0.480661	0.127893	0.500018	0.268237	Fig.2CE
chr1	162500000	162600000	0.0259888	0.33478	0.0398998	0.402662	0.158474	Fig.2CE
chr1	162600000	162700000	0.0253233	0.340134	0.040256	0.357786	0.183371	Fig.2CE
chr1	162700000	162800000	0.0275674	0.377608	0.091912	0.458574	0.191814	Fig.2CE
chr1	162800000	162900000	0.00619846	0.465748	0.227642	0.462007	0.281226	Fig.2CE
chr1	162900000	163000000	0.00965242	0.481426	0.317417	0.53484	0.32301	Fig.2CE
chr1	163000000	163100000	0.0091802	0.502648	0.308511	0.523314	0.303525	Fig.2CE
chr1	163100000	163200000	0.0230881	0.517179	0.0748121	0.548572	0.157608	Fig.2CE
chr1	163200000	163300000	0.0286708	0.522915	0.0830058	0.53533	0.191381	Fig.2CE
chr1	163300000	163400000	0.027985	0.436687	0.0577122	0.518164	0.139206	Fig.2CE
chr1	163400000	163500000	0.0182097	0.500736	0.153187	0.563286	0.273866	Fig.2CE
chr1	163500000	163600000	0.0243546	0.491177	0.116493	0.541461	0.207402	Fig.2CE
chr1	163600000	163700000	0.0164396	0.500163	0.183468	0.571624	0.214113	Fig.2CE
chr1	163700000	163800000	0.0119344	0.436878	0.247949	0.509091	0.336649	Fig.2CE
chr1	163800000	163900000	0.0223984	0.363459	0.114356	0.45931	0.19333	Fig.2CE
chr1	163900000	164000000	0.0250697	0.217961	0.0188811	0.315852	0.102402	Fig.2CE
chr1	164000000	164100000	0.0164166	0.439554	0.259349	0.522824	0.201556	Fig.2CE
chr1	164100000	164200000	0.0147281	0.431333	0.175274	0.45367	0.171031	Fig.2CE
chr1	164200000	164300000	0.026766	0.329809	0.0619872	0.42694	0.126433	Fig.2CE
chr1	164300000	164400000	0.0237492	0.264612	0.0313498	0.338903	0.140289	Fig.2CE
chr1	164400000	164500000	0.0216063	0.403801	0.0491622	0.4213	0.136608	Fig.2CE
chr1	164500000	164600000	0.0113241	0.460012	0.185605	0.557891	0.173412	Fig.2CE
chr1	164600000	164700000	0.0191514	0.528268	0.205555	0.571869	0.389907	Fig.2CE
chr1	164700000	164800000	0.0100916	0.467851	0.255074	0.554458	0.293567	Fig.2CE
chr1	164800000	164900000	0.0110551	0.482191	0.147487	0.527728	0.17666	Fig.2CE
chr1	164900000	165000000	0.00954649	0.442996	0.132524	0.516693	0.248969	Fig.2CE
chr1	165000000	165100000	0.0208019	0.43879	0.118274	0.515712	0.225154	Fig.2CE
chr1	165100000	165200000	0.0268867	0.337648	0.0523685	0.390892	0.159124	Fig.2CE
chr1	165200000	165300000	0.0327748	0.344722	0.0730308	0.411736	0.166917	Fig.2CE
chr1	165300000	165400000	0.0271372	0.313175	0.0434623	0.393589	0.125567	Fig.2CE
chr1	165400000	165500000	0.0257631	0.410875	0.120412	0.46446	0.270185	Fig.2CE
chr1	165500000	165600000	0.0184723	0.358106	0.106162	0.412472	0.213031	Fig.2CE
chr1	165600000	165700000	0.0254774	0.302277	0.0299248	0.34577	0.111062	Fig.2CE
chr1	165700000	165800000	0.0114108	0.333442	0.051656	0.363181	0.137907	Fig.2CE
chr1	165800000	165900000	0.0121569	0.336501	0.0345561	0.394325	0.0870308	Fig.2CE
chr1	165900000	166000000	0.0114518	0.388314	0.0527247	0.462253	0.15999	Fig.2CE
chr1	166000000	166100000	0.0110832	0.421582	0.0726746	0.417131	0.28902	Fig.2CE
chr1	166100000	166200000	0.00514049	0.401316	0.0865683	0.387213	0.305907	Fig.2CE
chr1	166200000	166300000	0.00632065	0.452747	0.087637	0.489228	0.160423	Fig.2CE
chr1	166300000	166400000	0.00841682	0.353326	0.0773058	0.373726	0.23468	Fig.2CE
chr1	166400000	166500000	-0.00813786	0.401698	0.584603	0.427676	0.494257	Fig.2CE
chr1	166500000	166600000	-0.0199523	0.322161	0.655853	0.43822	0.733051	Fig.2CE
chr1	166600000	166700000	-0.0211368	0.295012	0.577478	0.448765	0.724607	Fig.2CE
chr1	166700000	166800000	-0.0172623	0.413934	0.551472	0.407812	0.636711	Fig.2CE
chr1	166800000	166900000	-0.0176424	0.339751	0.666184	0.418112	0.660525	Fig.2CE
chr1	166900000	167000000	-0.0158296	0.285643	0.562872	0.434051	0.606401	Fig.2CE
chr1	167000000	167100000	-0.0189201	0.291953	0.542209	0.38942	0.426494	Fig.2CE
chr1	167100000	167200000	-0.0186484	0.343958	0.721046	0.438466	0.491443	Fig.2CE
chr1	167200000	167300000	0.0121514	0.201136	0.0509435	0.300403	0.134876	Fig.2CE
chr1	167300000	167400000	0.0155287	0.184693	0.0299248	0.25381	0.103051	Fig.2CE
chr1	167400000	167500000	-0.00919481	0.386785	0.507653	0.420074	0.298979	Fig.2CE
chr1	167500000	167600000	-0.0159117	0.291953	0.597072	0.419338	0.442731	Fig.2CE
chr1	167600000	167700000	-0.00612848	0.327515	0.506585	0.359503	0.438618	Fig.2CE
chr1	167700000	167800000	-0.0177424	0.253714	0.468822	0.409529	0.453123	Fig.2CE
chr1	167800000	167900000	-0.012302	0.270348	0.441748	0.435278	0.507247	Fig.2CE
chr1	167900000	168000000	-0.00900748	0.28029	0.534728	0.473043	0.442082	Fig.2CE
chr1	168000000	168100000	-0.0126466	0.310116	0.665471	0.477457	0.337299	Fig.2CE
chr1	168100000	168200000	-0.00351187	0.416611	0.447804	0.493642	0.138773	Fig.2CE
chr1	168200000	168300000	0.0164826	0.462498	0.0406123	0.40585	0.0982886	Fig.2CE
chr1	168300000	168400000	0.0179305	0.415655	0.0381185	0.371764	0.0649484	Fig.2CE
chr1	168400000	168500000	0.00951853	0.425788	0.0993932	0.385006	0.161505	Fig.2CE
chr1	168500000	168600000	0.0023674	0.497869	0.159599	0.408057	0.164319	Fig.2CE
chr1	168600000	168700000	-0.00454707	0.469763	0.556816	0.398003	0.282092	Fig.2CE
chr1	168700000	168800000	-0.00237463	0.435922	0.646234	0.417867	0.237278	Fig.2CE
chr1	168800000	168900000	-0.00822573	0.400169	0.775196	0.470345	0.262824	Fig.2CE
chr1	168900000	169000000	-0.00259691	0.3604	0.755246	0.453179	0.371505	Fig.2CE
chr1	169000000	169100000	-0.00862618	0.305336	0.625571	0.449746	0.308721	Fig.2CE
chr1	169100000	169200000	-0.00891091	0.302469	0.594578	0.401191	0.425845	Fig.2CE
chr1	169200000	169300000	-0.00788436	0.269966	0.521547	0.424488	0.437752	Fig.2CE
chr1	169300000	169400000	-0.00995279	0.282011	0.584959	0.395796	0.316082	Fig.2CE
chr1	169400000	169500000	-0.0044648	0.388888	0.610965	0.412717	0.267371	Fig.2CE
chr1	169500000	169600000	-0.000935939	0.3604	0.246167	0.289613	0.15068	Fig.2CE
chr1	169600000	169700000	0.00582015	0.505516	0.251511	0.433561	0.211732	Fig.2CE
chr1	169700000	169800000	0.00356382	0.52693	0.162093	0.421054	0.213464	Fig.2CE
chr1	169800000	169900000	0.00192268	0.500163	0.257211	0.415169	0.25135	Fig.2CE
chr1	169900000	170000000	0.0248358	0.353517	0.0413248	0.301384	0.129897	Fig.2CE
chr1	170000000	170100000	0.0338425	0.52368	0.0292123	0.372254	0.179907	Fig.2CE
chr1	170100000	170200000	0.0298575	0.341281	0.0520122	0.276125	0.143752	Fig.2CE
chr1	170200000	170300000	0.0204545	0.437451	0.0844308	0.332773	0.183587	Fig.2CE
chr1	170300000	170400000	0.0101865	0.477028	0.124687	0.3725	0.10435	Fig.2CE
chr1	170400000	170500000	0.0124144	0.453512	0.0951182	0.371519	0.11366	Fig.2CE
chr1	170500000	170600000	0.0135973	0.467278	0.0655496	0.312909	0.218227	Fig.2CE
chr1	170600000	170700000	0.0270169	0.456953	0.0352686	0.331547	0.17233	Fig.2CE
[truncated: 22,316 more rows]

## Sheet: Fig.3C
				24h	32h	40h	48h	56h	64h	72h	0h	TT2	Fig. 3C
[truncated: 30,352 more rows]

[truncated: 5 more sheets: Fig.3DEF, Fig.4AF, Fig.4DE, Fig.5BGHI, Fig. 5CDEF]
